# Supplementary material for: Active demethylation upregulates CD147 expression promoting non-small cell lung cancer invasion and metastasis
Source: Oncogene. 2022 Feb 7;41(12):1780–94. doi: 10.1038/s41388-022-02213-0 (PMC8933279; doi:10.1038/s41388-022-02213-0)
Supplement: Supplementary file 8 — Supplementary Table 1 [file 41388_2022_2213_MOESM8_ESM.xlsx]

## Sheet: Supplementary Table 2
Supplementary Table 1: Excel file, raw ChIPseq targets for 5mC and 5hmC at various FPRs.
Sample1-N-5mC_peak-gene							Sample1-T-5hmC_peak-gene							Sample2-N-5mC_peak-gene							Sample2-T-5hmC_peak-gene							Sample3-N-5mC_peak-gene							Sample3-T-5hmC_peak-gene							Sample4-N-5mC_peak-gene							Sample4-T-5hmC_peak-gene
chr	peak start	peak end	gene id	symbol			chr	peak start	peak end	gene id	symbol			chr	peak start	peak end	gene id	symbol			chr	peak start	peak end	gene id	symbol			chr	peak start	peak end	gene id	symbol			chr	peak start	peak end	gene id	symbol			chr	peak start	peak end	gene id	symbol			chr
chr1	3741276	3741404	9731	CEP104			chr1	2056222	2056370	5590	PRKCZ			chr1	17451	17536	653635	WASH7P			chr1	112450948	112451144	3752	KCND3			chr1	3391171	3391321	27237	ARHGEF16			chr1	1219915	1220059	6339	SCNN1D			chr1	14142872	14143033	7799	PRDM2			chr1
chr1	15001517	15001704	23254	KAZN			chr1	2140096	2140219	199990	C1orf86			chr1	17087556	17087643	11223	MST1L			chr1	145323620	145323726	/				chr1	3489069	3489173	1953	MEGF6			chr1	1229306	1229499	116983	ACAP3			chr1	19721861	19722074	832	CAPZB			chr1
chr1	16184877	16185025	23013,(64783)				chr1	2143636	2143770	199990	C1orf86			chr1	25155456	25155607	25932	CLIC4			chr1	145323620	145323726	100132406	NBPF10			chr1	4804737	4804863	55966	AJAP1			chr1	1391036	1391174	219293	ATAD3C			chr1	22233322	22233440	3339	HSPG2			chr1
chr1	18473872	18474013	84966	IGSF21			chr1	2182514	2182661	6497	SKI			chr1	68509889	68510044	100289178	GNG12-AS1			chr1	145323620	145323726	400818,(100132406)				chr1	6641430	6641534	3104	ZBTB48			chr1	1573992	1574126	984	CDK11B			chr1	93925774	93925885	54874	FNBP1L			chr1
chr1	21670606	21670756	1889	ECE1			chr1	2202937	2203054	6497	SKI			chr1	76219014	76219113	34	ACADM			chr1	155903990	155904165	22889	KIAA0907			chr1	9828201	9828403	22883	CLSTN1			chr1	2201936	2202079	6497	SKI			chr1	145177243	145177355	/				chr1
chr1	50308565	50308713	84871	AGBL4			chr1	6521308	6521458	8718	TNFRSF25			chr1	108305852	108306005	10451	VAV3			chr1	235445737	235445887	51742	ARID4B			chr1	11131118	11131262	5394	EXOSC10			chr1	2224656	2224848	6497	SKI			chr1	145177243	145177355	400818,(100132406)				chr1
chr1	109615762	109615894	6884	TAF13			chr1	7463635	7463778	23261	CAMTA1			chr1	144531261	144531541	/				chr10	24485574	24485759	56243	KIAA1217			chr1	12566833	12566969	55187	VPS13D			chr1	2488877	2489015	8764	TNFRSF14			chr1	152188169	152188255	388697	HRNR			chr1
chr1	110607423	110607576	257	ALX3			chr1	9099787	9099934	6518	SLC2A5			chr1	183558846	183559018	4688	NCF2			chr11	61487812	61487963	747	DAGLA			chr1	15284927	15285077	23254	KAZN			chr1	3184261	3184477	63976	PRDM16			chr1	182797352	182797481	80896	NPL			chr1
chr1	121138750	121138912	100873165	SRGAP2-AS1			chr1	17918890	17919033	55160	ARHGEF10L			chr10	33519916	33520068	8829	NRP1			chr11	90394305	90394449	101929222	DISC1FP1			chr1	19634759	19634868	8574	AKR7A2			chr1	3463364	3463472	1953	MEGF6			chr1	202856280	202856430	5877	RABIF			chr1
chr1	144966298	144966444	/				chr1	26061075	26061205	57134	MAN1C1			chr10	97222744	97222912	10580	SORBS1			chr12	1393842	1393991	23085	ERC1			chr1	19653355	19653469	54896	PQLC2			chr1	3520195	3520378	1953	MEGF6			chr1	246274937	246275062	64754	SMYD3			chr1
chr1	144966298	144966444	400818,(100132406)				chr1	29547853	29547986	51102	MECR			chr10	100550032	100550175	60495	HPSE2			chr16	3453992	3454174	7727	ZNF174			chr1	22170639	22170777	3339	HSPG2			chr1	4791908	4792056	55966	AJAP1			chr10	11324066	11324239	10659	CELF2			chr10
chr1	144966298	144966444	9659	PDE4DIP			chr1	33953934	33954098	7579	ZSCAN20			chr10	116634807	116634970	57700	FAM160B1			chr17	58508561	58508743	124773	C17orf64			chr1	23070220	23070339	2048	EPHB2			chr1	7512086	7512249	23261	CAMTA1			chr10	134399723	134399850	3632	INPP5A			chr10
chr1	151671263	151671414	81609	SNX27			chr1	39991097	39991229	353500	BMP8A			chr10	127633009	127633157	92565	FANK1			chr19	579461	579648	682	BSG			chr1	23419401	23419514	7798	LUZP1			chr1	7586306	7586466	23261	CAMTA1			chr11	101361463	101361573	7225	TRPC6			chr11
chr1	164816446	164816587	5087	PBX1			chr1	39991097	39991229	728448	PPIEL			chr11	64526080	64526180	5837	PYGM			chr19	580339	580471	682	BSG			chr1	24428678	24428830	127294	MYOM3			chr1	8402319	8402446	50651	SLC45A1			chr11	117908674	117908890	100526771	TMPRSS4-AS1			chr11
chr1	237257067	237257223	6262	RYR2			chr1	44088839	44088988	5792	PTPRF			chr12	56223858	56224003	440104	TMEM198B			chr19	580603	580789	682	BSG			chr1	24713635	24713751	90529	STPG1			chr1	8420870	8420991	473	RERE			chr13	94277911	94278040	10082	GPC6			chr11
chr10	5464464	5464611	10276	NET1			chr1	44413156	44413295	9670	IPO13			chr12	105065923	105066087	50515	CHST11			chr19	17927446	17927607	3640	INSL3			chr1	29592065	29592192	10076	PTPRU			chr1	8424190	8424327	473	RERE			chr14	50823006	50823149	8814	CDKL1			chr11
chr10	6059268	6059422	3559	IL2RA			chr1	48271676	48271825	388630	TRABD2B			chr14	55057717	55057848	23034	SAMD4A			chr19	42983078	42983201	100996307	LIPE-AS1			chr1	32706346	32706466	339483	MTMR9LP			chr1	8925837	8925963	2023	ENO1			chr14	58672463	58672602	55860	ACTR10			chr11
chr10	7308553	7308702	57713	SFMBT2			chr1	60088589	60088687	55277	FGGY			chr14	58903007	58903131	9786	KIAA0586			chr2	89081768	89081858	645784	ANKRD36BP2			chr1	32736848	32736992	3932	LCK			chr1	10774425	10774554	54897	CASZ1			chr14	75138812	75139015	9870	AREL1			chr12
chr10	11099271	11099419	10659	CELF2			chr1	82325591	82325739	23266	LPHN2			chr14	60002474	60002625	729665	CCDC175			chr2	97634927	97635069	51252	FAM178B			chr1	36636645	36636782	55700	MAP7D1			chr1	12571737	12571883	55187	VPS13D			chr15	68967094	68967258	10391	CORO2B			chr14
chr10	27018015	27018166	23590	PDSS1			chr1	85422629	85422726	255231	MCOLN2			chr14	91790446	91790659	440193	CCDC88C			chr2	99445837	99445960	343990	KIAA1211L			chr1	39995893	39996080	728448	PPIEL			chr1	15271434	15271544	23254	KAZN			chr15	71517435	71517544	79875	THSD4			chr14
chr10	71176265	71176421	6865	TACR2			chr1	100830028	100830133	8556	CDC14A			chr14	92069807	92069972	79820	CATSPERB			chr2	213877415	213877565	22807	IKZF2			chr1	42099306	42099442	59269	HIVEP3			chr1	15330439	15330588	23254	KAZN			chr15	101986247	101986369	5046	PCSK6			chr15
chr10	72101007	72101181	55222	LRRC20			chr1	108210664	108210793	10451	VAV3			chr14	96678040	96678168	624,(623)				chr20	48017162	48017292	3745	KCNB1			chr1	43327224	43327357	339539	LOC339539			chr1	15524268	15524406	55092	TMEM51			chr16	15110422	15110558	23042	PDXDC1			chr16
chr10	74702267	74702393	84647	PLA2G12B			chr1	115870314	115870451	4803	NGF			chr15	33404990	33405121	342184	FMN1			chr20	57424092	57424253	149775	GNAS-AS1			chr1	44749398	44749529	79033	ERI3			chr1	15698664	15698840	114827	FHAD1			chr16	26112491	26112616	9951	HS3ST4			chr16
chr10	133782637	133782758	664	BNIP3			chr1	145527879	145528032	/				chr15	48755163	48755297	2200	FBN1			chr20	57424092	57424253	2778	GNAS			chr1	46873593	46873733	2166	FAAH			chr1	16711293	16711443	26099	SZRD1			chr16	27555922	27556073	2975	GTF3C1			chr17
chr11	58767040	58767185	283194	LOC283194			chr1	145527879	145528032	100132406	NBPF10			chr16	15923518	15923672	4629	MYH11			chr20	60071292	60071431	1002	CDH4			chr1	48346784	48346896	388630	TRABD2B			chr1	19731633	19731756	832	CAPZB			chr16	82927740	82927900	1012	CDH13			chr17
chr11	58806431	58806573	283194	LOC283194			chr1	145527879	145528032	8515	ITGA10			chr17	41586405	41586549	1659	DHX8			chr21	40794748	40794871	150082	LCA5L			chr1	50363426	50363552	84871	AGBL4			chr1	20249770	20249929	30814	PLA2G2E			chr17	16956159	16956273	23164	MPRIP			chr19
chr11	61016704	61016842	5222	PGA5			chr1	155900616	155900802	22889	KIAA0907			chr17	72926558	72926754	92736	OTOP2			chr22	18610686	18610822	51807	TUBA8			chr1	54091586	54091710	148979	GLIS1			chr1	22402293	22402428	998	CDC42			chr17	18007614	18007731	1819	DRG2			chr19
chr11	61608047	61608178	9415	FADS2			chr1	173375746	173375879	100506023	LOC100506023			chr18	47591419	47591536	4645	MYO5B			chr22	20325945	20326098	/				chr1	61791889	61792020	4774	NFIA			chr1	25947665	25947806	57134	MAN1C1			chr17	45507679	45507840	124989	EFCAB13			chr19
chr11	62648770	62648922	6520	SLC3A2			chr1	175135319	175135447	9674	KIAA0040			chr19	579483	579658	682	BSG			chr22	28187173	28187327	4330	MN1			chr1	66261546	66261673	5142	PDE4B			chr1	27022953	27023107	8289	ARID1A			chr18	13391165	13391324	753	LDLRAD4			chr19
chr11	62652646	62652832	6520	SLC3A2			chr1	203448021	203448146	5549	PRELP			chr19	580314	580423	682	BSG			chr3	15677853	15677968	686	BTD			chr1	85350723	85350826	23566	LPAR3			chr1	27896443	27896583	27245	AHDC1			chr18	18639524	18639639	6093	ROCK1			chr19
chr11	62652929	62653073	6520	SLC3A2			chr1	214181105	214181254	5629	PROX1			chr19	580634	580809	682	BSG			chr3	108821372	108821541	27136	MORC1			chr1	90000602	90000778	23507	LRRC8B			chr1	31538405	31538617	9698	PUM1			chr19	579491	579615	682	BSG			chr19
chr11	62655521	62655684	6520	SLC3A2			chr1	232595910	232596053	57568	SIPA1L2			chr19	581277	581644	682	BSG			chr3	109180908	109181016	/				chr1	90159724	90159866	84230	LRRC8C			chr1	32200740	32200867	576	BAI2			chr19	580381	580449	682	BSG			chr19
chr11	62655741	62656176	6520	SLC3A2			chr10	5974504	5974652	84893	FBXO18			chr19	18950417	18950567	5976	UPF1			chr3	173973725	173973870	22871	NLGN1			chr1	110694138	110694260	388662	SLC6A17			chr1	32827122	32827269	100128071	FAM229A			chr19	580652	580769	682	BSG			chr19
chr11	64577155	64577337	4221	MEN1			chr10	7434012	7434167	57713	SFMBT2			chr19	38145854	38146045	22835	ZFP30			chr3	184079852	184080536	5437	POLR2H			chr1	110733104	110733233	388662	SLC6A17			chr1	36787873	36788029	55194	EVA1B			chr19	41881463	41881656	641649	TMEM91			chr19
chr11	65380820	65380965	4296	MAP3K11			chr10	46956063	46956208	83849	SYT15			chr2	9746255	9746415	10971	YWHAQ			chr4	115579462	115579567	7368	UGT8			chr1	111148781	111148931	3737	KCNA2			chr1	40149394	40149595	51440	HPCAL4			chr19	55951794	55951950	729956	SHISA7			chr2
chr11	65406218	65406314	6494	SIPA1			chr10	53140529	53140681	5592	PRKG1			chr2	47285751	47285930	57217	TTC7A			chr4	118962277	118962395	9348	NDST3			chr1	113054516	113054642	7482	WNT2B			chr1	40156553	40156703	51440	HPCAL4			chr2	9520694	9520819	8853	ASAP2			chr2
chr11	67263325	67263476	9600	PITPNM1			chr10	80836140	80836282	57178	ZMIZ1			chr2	48944757	48944889	286749	STON1-GTF2A1L			chr4_gl000193_random	87008	87081	/				chr1	113456648	113456763	6566	SLC16A1			chr1	42271744	42271883	59269	HIVEP3			chr2	61638352	61638495	9736	USP34			chr2
chr11	71731605	71731755	100128494	LOC100128494			chr10	81003701	81003848	57178	ZMIZ1			chr2	48944757	48944889	3973	LHCGR			chr5	685763	686068	11076	TPPP			chr1	114072121	114072250	260425	MAGI3			chr1	45267329	45267460	1263	PLK3			chr2	113941108	113941300	23550	PSD4			chr2
chr11	71731605	71731755	4926	NUMA1			chr10	97404753	97404881	5832	ALDH18A1			chr2	55174881	55175045	400954	EML6			chr5	21485995	21486088	728411	GUSBP1			chr1	145156635	145156730	/				chr1	45568689	45568825	57643	ZSWIM5			chr2	234633761	234633824	54575	UGT1A10			chr2
chr11	84140355	84140503	1740	DLG2			chr10	102892771	102892893	3195	TLX1			chr20	14469200	14469306	140733	MACROD2			chr6	5311201	5311364	10667	FARS2			chr1	145156635	145156730	400818,(100132406)				chr1	46088594	46088738	149483	CCDC17			chr2	234633761	234633824	54576	UGT1A8			chr2
chr11	85776636	85776777	8301	PICALM			chr10	111845642	111845779	120	ADD3			chr20	46161324	46161483	8202	NCOA3			chr7	35076111	35076268	23333	DPY19L1			chr1	146882963	146883099	100289211	LINC00624			chr1	53195700	53195868	79699	ZYG11B			chr2	234633761	234633824	54577	UGT1A7			chr2
chr11	92510110	92510241	120114	FAT3			chr10	121090673	121090824	2869	GRK5			chr20	51629043	51629182	128553	TSHZ2			chr7	66538056	66538211	55253	TYW1			chr1	148244947	148245078	728841	NBPF8			chr1	54695260	54695384	23648	SSBP3			chr2	234633761	234633824	54578	UGT1A6			chr20
chr11	107905250	107905382	8065	CUL5			chr10	121104096	121104256	2869	GRK5			chr20	61435353	61435540	101409261	OGFR-AS1			chr7	71819206	71819406	83698	CALN1			chr1	148879825	148879960	/				chr1	58525701	58525850	1600,(115209)				chr2	234633761	234633824	54579	UGT1A5			chr20
chr11	108210786	108210936	472	ATM			chr10	125832569	125832715	51363	CHST15			chr21	11098670	11098882	/				chr7	151973881	151974018	58508	KMT2C			chr1	148911789	148911936	/				chr1	59783267	59783407	55277	FGGY			chr2	234633761	234633824	54600	UGT1A9			chr22
chr11	120837888	120838018	2900	GRIK4			chr11	415613	415742	59307	SIGIRR			chr21	11098670	11098882	574	BAGE			chr7	158153717	158153788	5799	PTPRN2			chr1	149285682	149285921	388692	LOC388692			chr1	61858514	61858654	4774	NFIA			chr2	234633761	234633824	54657	UGT1A4			chr22
chr11	126227013	126227157	6484	ST3GAL4			chr11	1571388	1571523	81532	MOB2			chr21	11098670	11098882	85317	BAGE4			chr8	86781802	86781883	254958	REXO1L1			chr1	150088866	150089000	11311	VPS45			chr1	64351283	64351428	4919	ROR1			chr20	40245571	40245703	84181	CHD6			chr22
chr12	2710933	2711084	775	CACNA1C			chr11	3025813	3025959	833	CARS			chr21	11098670	11098882	85318	BAGE3			chr8	118013489	118013620	169026	SLC30A8			chr1	151264104	151264239	57592	ZNF687			chr1	84785446	84785614	148418	SAMD13			chr20	50344800	50344934	10079	ATP9A			chr22
chr12	6956215	6956359	2784	GNB3			chr11	41222042	41222157	57689	LRRC4C			chr21	11098670	11098882	85319	BAGE2			chrUn_gl000220	117825	125420	/				chr1	151879988	151880112	117145	THEM4			chr1	85513544	85513688	55283	MCOLN3			chr21	19490896	19491009	140578	CHODL			chr22
chr12	11845574	11845723	2120	ETV6			chr11	57082079	57082210	85456	TNKS1BP1			chr3	169649955	169650046	344658	SAMD7										chr1	154126989	154127123	91181	NUP210L			chr1	86046935	86047082	3491	CYR61			chr22	21322965	21323379	150209	AIFM3			chr3
chr12	13942093	13942244	2904	GRIN2B			chr11	59609919	59610041	2694	GIF			chr3	182816537	182817359	56922	MCCC1										chr1	154242701	154242824	9898	UBAP2L			chr1	91449361	91449491	84146	ZNF644			chr22	44172494	44172653	64800	EFCAB6			chr3
chr12	29829672	29829823	83857	TMTC1			chr11	61298731	61298879	9066	SYT7			chr3	183128057	183128783	23101	MCF2L2										chr1	156921375	156921542	9826	ARHGEF11			chr1	92946252	92946404	2672	GFI1			chr3	39322286	39322442	1524	CX3CR1			chr3
chr12	51401030	51401169	4891	SLC11A2			chr11	63080352	63080493	/				chr3	183993833	183994216	9718	ECE2										chr1	163191589	163191738	8490	RGS5			chr1	94156805	94156955	8412	BCAR3			chr3	48855440	48855566	5576	PRKAR2A			chr5
chr12	57922004	57922170	114785	MBD6			chr11	66994278	66994413	22992	KDM2A			chr4	88303465	88303612	51170	HSD17B11										chr1	165847068	165847182	7371	UCK2			chr1	97591046	97591185	100873932	DPYD-AS1			chr3	169331014	169331145	2122	MECOM			chr5
chr12	63167455	63167585	57460	PPM1H			chr11	69458455	69458633	595	CCND1			chr4	144435744	144435858	100128055	SMARCA5-AS1										chr1	167090340	167090449	92235	DUSP27			chr1	97591046	97591185	1806	DPYD			chr4	1327276	1327396	10296	MAEA			chr5
chr12	69015633	69015791	5908	RAP1B			chr11	70919802	70919928	22941	SHANK2			chr4	144435744	144435858	8467	SMARCA5										chr1	174871752	174871907	9910	RABGAP1L			chr1	145115710	145115943	/				chr4	7987608	7987756	84448	ABLIM2			chr6
chr12	111716681	111716824	23316	CUX2			chr11	72604945	72605094	9873	FCHSD2			chr4	190880987	190881081	2483	FRG1										chr1	176940892	176941029	460	ASTN1			chr1	145115710	145115943	400818,(100132406)				chr4	58006878	58007037	255130	IGFBP7-AS1			chr8
chr12	117522796	117522942	54997	TESC			chr11	76720133	76720278	55331	ACER3			chr5	478542	478694	6550	SLC9A3										chr1	177087843	177087959	460	ASTN1			chr1	145115710	145115943	9554	SEC22B			chr4	157761085	157761222	56034	PDGFC			chr8
chr12	117649413	117649562	4842	NOS1			chr11	113228839	113228976	54970	TTC12			chr5	1293786	1293932	7015	TERT										chr1	202095768	202095888	9283	GPR37L1			chr1	145161104	145161243	/				chr5	9811889	9812043	285692	LOC285692			chr8
chr12	128415627	128415760	100862680	LINC00507			chr11	116707759	116707861	335	APOA1			chr5	9068895	9069051	9037	SEMA5A										chr1	202157253	202157399	148713	PTPRVP			chr1	145161104	145161243	400818,(100132406)				chr7	44789342	44789469	83637	ZMIZ2			chr9
chr12	131552939	131553078	283383	GPR133			chr11	128356576	128356715	2113	ETS1			chr6	45508492	45508626	860	RUNX2										chr1	202606120	202606271	127833	SYT2			chr1	145273636	145273790	/				chr7	127652500	127652632	27044	SND1
chr13	46948609	46948692	80183	KIAA0226L			chr11	132536582	132536726	4978	OPCML			chr7	4734555	4734708	221937	FOXK1										chr1	202870727	202870844	59349	KLHL12			chr1	145273636	145273790	388677	NOTCH2NL			chr7	151979559	151979667	58508	KMT2C
chr14	73806975	73807161	8650	NUMB			chr12	10780256	10780379	55359	STYK1			chr7	8167672	8167806	3382	ICA1										chr1	207992046	207992200	148696	LOC148696			chr1	145273636	145273790	400818,(100132406)				chr7	158153653	158153792	5799	PTPRN2
chr14	88788405	88788536	54207	KCNK10			chr12	11841392	11841511	2120	ETV6			chr7	8764495	8764601	30010	NXPH1										chr1	213150595	213150737	79805	VASH2			chr1	145548981	145549121	/				chr8	133734071	133734213	137835	TMEM71
chr14	93170768	93170918	5641	LGMN			chr12	12619510	12619654	118426	LOH12CR1			chr7	16410296	16410420	729920	ISPD										chr1	223953376	223953504	824	CAPN2			chr1	145548981	145549121	100132406	NBPF10			chr9	15810039	15810171	203238	CCDC171
chr14	105531370	105531515	29933	GPR132			chr12	15110981	15111122	397	ARHGDIB			chr7	73872382	73872520	9569	GTF2IRD1										chr1	224417525	224417661	4931	NVL			chr1	148009143	148009271	728841	NBPF8			chr9	72682399	72682565	256691	MAMDC2
chr15	74326660	74326795	5371	PML			chr12	15284822	15284958	85004	RERG			chr8	31958347	31958515	100856811	NRG1-IT1										chr1	226450611	226450738	286826	LIN9			chr1	148855845	148855957	/				chr9	101495304	101495447	203286	ANKS6
chr15	81625239	81625364	342125	TMC3			chr12	29383164	29383271	55711	FAR2			chr8	31958347	31958515	3084	NRG1										chr1	236217005	236217108	4811	NID1			chr1	148931474	148931717	/
chr15	89432370	89432504	145864	HAPLN3			chr12	53454417	53454560	23371	TENC1			chr8	58947036	58947148	90362	FAM110B										chr1	243645909	243646049	10806	SDCCAG8			chr1	148931474	148931717	645166	LOC645166
chr15	90638671	90638819	3418	IDH2			chr12	62527316	62527449	338811	FAM19A2			chr8	99057701	99057833	6156	RPL30										chr10	1634389	1634520	105	ADARB2			chr1	150346922	150347093	23248	RPRD2
chr16	1521007	1521145	1186	CLCN7			chr12	72846576	72846720	29953	TRHDE			chr8	142146608	142146755	22898	DENND3										chr10	11115325	11115454	10659	CELF2			chr1	150482918	150483070	1893	ECM1
chr16	1550259	1550409	9894	TELO2			chr12	102564111	102564242	55010	PARPBP			chr8	144556162	144556337	23144	ZC3H3										chr10	11115325	11115454	439950	CELF2-AS2			chr1	151207875	151208022	8394	PIP5K1A
chr16	3706794	3706933	1773	DNASE1			chr12	110236496	110236646	59341	TRPV4			chr8	145052374	145052487	84875	PARP10										chr10	12218856	12218971	11164	NUDT5			chr1	154127319	154127478	91181	NUP210L
chr16	6860250	6860400	54715	RBFOX1			chr12	111887595	111887743	10019	SH2B3			chr9	33394793	33394997	364	AQP7										chr10	18567087	18567206	783	CACNB2			chr1	155035231	155035358	100505666	LOC100505666
chr16	6982469	6982620	54715	RBFOX1			chr12	125023657	125023849	9612	NCOR2			chr9	140150428	140150561	25920	NELFB										chr10	24663184	24663343	56243	KIAA1217			chr1	155035231	155035358	8751	ADAM15
chr16	13026699	13026847	729993	SHISA9			chr13	32709827	32709976	10129	FRY			chrUn_gl000220	117826	125421	/											chr10	29786488	29786615	6840	SVIL			chr1	155051422	155051585	1944	EFNA3
chr16	31102139	31102277	79001	VKORC1			chr13	45534820	45534934	26747	NUFIP1																	chr10	38737707	38737845	399744	LINC00999			chr1	155220209	155220367	10712	FAM189B
chr16	49716429	49716569	23090	ZNF423			chr13	94361825	94361963	10082	GPC6																	chr10	60318587	60318708	80114	BICC1			chr1	156347706	156347844	57127	RHBG
chr16	57143065	57143205	221184	CPNE2			chr13	110936727	110936873	1282	COL4A1																	chr10	63442933	63443051	219621	C10orf107			chr1	157731955	157732091	79368,(127943)
chr16	67683555	67683691	146206	RLTPR			chr13	113732802	113732957	23263	MCF2L																	chr10	63681939	63682083	84159	ARID5B			chr1	159799826	159799985	56833	SLAMF8
chr16	70635690	70635895	146433	IL34			chr13	114427297	114427430	6011	GRK1																	chr10	73246352	73246494	64072	CDH23			chr1	169545920	169546060	2153	F5
chr16	71907008	71907151	55565	ZNF821			chr13	114809056	114809206	22821	RASA3																	chr10	74094383	74094527	54788	DNAJB12			chr1	178123299	178123446	9462	RASAL2
chr16	77832062	77832194	57687	VAT1L			chr14	23277183	23277318	9056	SLC7A7																	chr10	96594691	96594839	1557	CYP2C19			chr1	201043657	201043789	779	CACNA1S
chr16	87753382	87753519	54758	KLHDC4			chr14	24709764	24709922	26277	TINF2																	chr10	97700029	97700146	728558	ENTPD1-AS1			chr1	201619306	201619437	89796	NAV1
chr16	89209563	89209706	197322	ACSF3			chr14	62003285	62003408	5583	PRKCH																	chr10	100708107	100708231	60495	HPSE2			chr1	203599228	203599410	493	ATP2B4
chr16	89723525	89723707	5119	CHMP1A			chr14	71209189	71209336	4293	MAP3K9																	chr10	101968081	101968187	1147	CHUK			chr1	205819141	205819282	148811	PM20D1
chr17	2112894	2113065	23293	SMG6			chr14	73605201	73605358	5663	PSEN1																	chr10	116293874	116294022	3983	ABLIM1			chr1	205858895	205859033	284581	LOC284581
chr17	58273245	58273394	84669	USP32			chr14	103946183	103946302	4140	MARK3																	chr10	122523886	122524015	/				chr1	213251707	213251854	26750	RPS6KC1
chr17	73562572	73562689	3993	LLGL2			chr15	52484252	52484399	100129973	LOC100129973																	chr10	122523886	122524015	283089	WDR11-AS1			chr1	228279137	228279288	375	ARF1
chr17	73629336	73629461	9400	RECQL5			chr15	59525456	59525573	4643	MYO1E																	chr10	123267605	123267742	2263	FGFR2			chr1	228464054	228464219	84033	OBSCN
chr17	74132952	74133089	2302	FOXJ1			chr15	63112551	63112684	83660	TLN2																	chr10	124775012	124775097	36	ACADSB			chr1	230416687	230416815	2590	GALNT2
chr17	78086929	78087067	2548	GAA			chr15	74290127	74290270	5371	PML																	chr10	126824442	126824606	1488	CTBP2			chr1	242408733	242408870	200150	PLD5
chr17	79212593	79212664	146705	ENTHD2			chr15	78329817	78329960	23102	TBC1D2B																	chr10	127463352	127463479	118856	MMP21			chr1	244142887	244143055	339529	LOC339529
chr17	79973579	79973799	79058	ASPSCR1			chr15	82561352	82561487	283726	FAM154B																	chr10	129537160	129537286	399823	FOXI2			chr1	246278196	246278318	64754	SMYD3
chr18	21518814	21518959	3909	LAMA3			chr15	99404638	99404772	3480	IGF1R																	chr10	134033904	134034009	282974	STK32C			chr1	246770796	246770943	163882	CNST
chr18	24153033	24153174	284252	KCTD1			chr15	100881132	100881279	170691	ADAMTS17																	chr10	135268072	135268199	/				chr10	181337	181480	10771	ZMYND11
chr18	61590367	61590529	5273	SERPINB10			chr15	101987660	101987801	5046	PCSK6																	chr11	1282752	1282882	727897	MUC5B			chr10	427592	427730	22982	DIP2C
chr18	67070100	67070250	220164	DOK6			chr16	374159	374303	8312	AXIN1																	chr11	1591010	1591123	1850	DUSP8			chr10	601877	602021	22982	DIP2C
chr19	579482	579656	682	BSG			chr16	2013583	2013726	6187	RPS2																	chr11	1591010	1591123	81532	MOB2			chr10	1383823	1383968	105	ADARB2
chr19	580304	580463	682	BSG			chr16	2081206	2081355	9351	SLC9A3R2																	chr11	6652562	6652726	8642	DCHS1			chr10	1760607	1760754	105	ADARB2
chr19	580614	580799	682	BSG			chr16	2210473	2210642	84231	TRAF7																	chr11	9263148	9263268	23258	DENND5A			chr10	11580880	11581008	9712	USP6NL
chr19	581270	581544	682	BSG			chr16	2504580	2504712	899	CCNF																	chr11	14370620	14370746	22800	RRAS2			chr10	13724262	13724412	55691	FRMD4A
chr19	2353081	2353231	56928	SPPL2B			chr16	28997073	28997195	27040,(83985)																		chr11	16418859	16418991	55553	SOX6			chr10	24358395	24358518	56243	KIAA1217
chr19	3623821	3623949	58509	CACTIN			chr16	68435282	68435401	55512	SMPD3																	chr11	17531536	17531674	10083	USH1C			chr10	35897071	35897191	219770	GJD4
chr19	7809747	7809894	30835	CD209			chr16	74729279	74729424	197259	MLKL																	chr11	27612961	27613085	497258	BDNF-AS			chr10	43732072	43732203	221002	RASGEF1A
chr19	8280869	8280993	79603	CERS4			chr16	77427164	77427304	170692	ADAMTS18																	chr11	27650347	27650475	101410541	LINC00678			chr10	44373620	44373769	100506835	LINC00840
chr19	10568315	10568452	5141	PDE4A			chr16	85648226	85648372	23199	GSE1																	chr11	27650347	27650475	497258	BDNF-AS			chr10	45473087	45473253	11067	C10orf10
chr19	10777002	10777148	3609	ILF3			chr16	86325292	86325428	146513	LOC146513																	chr11	31609127	31609265	26610	ELP4			chr10	45473087	45473253	83937	RASSF4
chr19	13231027	13231178	112939	NACC1			chr16	88496522	88496659	84627	ZNF469																	chr11	43454030	43454168	55761	TTC17			chr10	49457093	49457233	143162	FRMPD2
chr19	17012467	17012603	27151	CPAMD8			chr17	549638	549794	55275	VPS53																	chr11	45672359	45672505	8534	CHST1			chr10	61043623	61043758	220965	FAM13C
chr19	17382933	17383070	29086	BABAM1			chr17	1640397	1640540	124997	WDR81																	chr11	46306627	46306771	90993	CREB3L1			chr10	61071396	61071535	220965	FAM13C
chr19	18985439	18985586	10715	CERS1			chr17	4349695	4349855	201305	SPNS3																	chr11	57330256	57330393	9246	UBE2L6			chr10	69644678	69644818	23411	SIRT1
chr19	18985439	18985586	2657	GDF1			chr17	15909190	15909309	54902	TTC19																	chr11	64386978	64387137	9379	NRXN2			chr10	70197637	70197810	1763	DNA2
chr19	29974866	29975015	284395	LOC284395			chr17	17713987	17714128	10743	RAI1																	chr11	64533719	64533865	7536	SF1			chr10	70940295	70940439	6832	SUPV3L1
chr19	42408847	42409010	9138	ARHGEF1			chr17	19703485	19703641	9706	ULK2																	chr11	64592042	64592211	55561	CDC42BPG			chr10	71111046	71111193	3098	HK1
chr19	48114168	48114322	29998	GLTSCR1			chr17	21282561	21282783	3768	KCNJ12																	chr11	67223889	67223998	57010	CABP4			chr10	77644693	77644845	83938	C10orf11
chr19	50829178	50829316	3748	KCNC3			chr17	36891652	36891776	284106	CISD3																	chr11	68923728	68923806	338694	LOC338694			chr10	81005327	81005467	57178	ZMIZ1
chr19	58720797	58720926	10782	ZNF274			chr17	36891652	36891776	7703	PCGF2																	chr11	77672426	77672553	92105	INTS4			chr10	88731597	88731735	119385	AGAP11
chr2	3313362	3313504	7260	TSSC1			chr17	38517830	38517979	125111	GJD3																	chr11	102464761	102464866	9313	MMP20			chr10	103415779	103415923	6468	FBXW4
chr2	28790093	28790240	151056	PLB1			chr17	40380603	40380725	6777	STAT5B																	chr11	108072354	108072552	4863	NPAT			chr10	104952581	104952712	22978	NT5C2
chr2	73147019	73147217	2016	EMX1			chr17	42154788	42154937	10014	HDAC5																	chr11	118412949	118413120	84866	TMEM25			chr10	106081657	106081793	85450	ITPRIP
chr2	89047466	89047616	22934	RPIA			chr17	45924251	45924433	80320	SP6																	chr11	119538051	119538222	5818	PVRL1			chr10	112327766	112327894	9126	SMC3
chr2	95434813	95434963	729171	ANKRD20A8P			chr17	59464481	59464615	54828	BCAS3																	chr11	120938192	120938313	219899	TBCEL			chr10	124247909	124248093	5654	HTRA1
chr2	173314815	173314954	3655	ITGA6			chr17	73586128	73586276	80022	MYO15B																	chr11	126347145	126347261	84623	KIRREL3			chr10	126689073	126689198	1488	CTBP2
chr2	179345518	179345681	/				chr17	76897367	76897510	/																		chr11	128367852	128367996	2113	ETS1			chr10	126731530	126731679	1488	CTBP2
chr2	179345518	179345681	65977	PLEKHA3			chr17	76897367	76897510	7077	TIMP2																	chr11	131858128	131858279	50863	NTM			chr10	126759703	126759832	1488	CTBP2
chr2	219148515	219148662	25953	PNKD			chr17	77455602	77455745	146713	RBFOX3																	chr12	10232670	10232792	51267	CLEC1A			chr10	126840429	126840683	1488	CTBP2
chr2	219148515	219148662	64114	TMBIM1			chr17	78395418	78395631	284131	ENDOV																	chr12	19609386	19609515	121536	AEBP2			chr10	128811879	128812021	1793	DOCK1
chr20	3482835	3482986	8455	ATRN			chr17	79093734	79093855	9625	AATK																	chr12	29589816	29589931	101055625	OVCH1-AS1			chr10	129788959	129789138	5791	PTPRE
chr20	19323122	19323270	57419	SLC24A3			chr17	79568881	79569014	55666	NPLOC4																	chr12	29589816	29589931	341350	OVCH1			chr10	133029769	133029918	256536	TCERG1L
chr20	19622290	19622427	57419	SLC24A3			chr17	79827029	79827175	396	ARHGDIA																	chr12	30864343	30864550	65981	CAPRIN2			chr10	134404498	134404645	3632	INPP5A
chr20	25276952	25277088	26090	ABHD12			chr18	328824	328958	81035	COLEC12																	chr12	51107395	51107529	57609	DIP2B			chr10	134559124	134559250	3632	INPP5A
chr20	25276952	25277088	5834	PYGB			chr18	3623480	3623628	9229	DLGAP1																	chr12	53497223	53497342	8435	SOAT2			chr10	134923640	134923820	84435	GPR123
chr20	30726075	30726216	9777	TM9SF4			chr18	12841155	12841301	5771	PTPN2																	chr12	53822106	53822222	269	AMHR2			chr10	134927589	134927719	84435	GPR123
chr20	45016802	45016950	63916	ELMO2			chr18	13601988	13602123	753	LDLRAD4																	chr12	54365416	54365553	100124700	HOTAIR			chr11	968238	968401	161	AP2A2
chr20	57134606	57134745	149773	APCDD1L-AS1			chr18	72947873	72947999	10194	TSHZ1																	chr12	56352815	56352944	6490	PMEL			chr11	1541966	1542118	81532	MOB2
chr22	20800521	20800667	84861	KLHL22			chr19	579455	579651	682	BSG																	chr12	56419502	56419677	64375	IKZF4			chr11	2331409	2331562	10077	TSPAN32
chr22	25475740	25475873	85379	KIAA1671			chr19	580335	580479	682	BSG																	chr12	57583205	57583352	4035	LRP1			chr11	9780624	9780864	283104	SBF2-AS1
chr22	29655056	29655207	129080	EMID1			chr19	580598	580798	682	BSG																	chr12	58175554	58175658	25895	METTL21B			chr11	9780624	9780864	440028	LOC440028
chr22	36211053	36211223	23543	RBFOX2			chr19	581320	581594	682	BSG																	chr12	71041692	71041814	5801	PTPRR			chr11	10436660	10436793	100130460	CAND1.11
chr22	39446827	39446988	200316	APOBEC3F			chr19	1106119	1106256	2879	GPX4																	chr12	93449495	93449638	643339	LOC643339			chr11	11447770	11447917	374378	GALNT18
chr22	43616360	43616507	80274	SCUBE1			chr19	2340517	2340658	56928	SPPL2B																	chr12	99524935	99525050	56899	ANKS1B			chr11	12825437	12825587	7003	TEAD1
chr22	45821493	45821625	26150	RIBC2			chr19	3672630	3672773	23396	PIP5K1C																	chr12	113240631	113240782	22895	RPH3A			chr11	43874489	43874628	51144	HSD17B12
chr22	50704460	50704607	5600	MAPK11			chr19	4053779	4053956	51341	ZBTB7A																	chr12	117491967	117492061	54997	TESC			chr11	44786495	44786694	90139	TSPAN18
chr3	9219503	9219643	9901	SRGAP3			chr19	11108893	11109031	6597	SMARCA4																	chr12	119624213	119624348	26353	HSPB8			chr11	44801818	44801950	90139	TSPAN18
chr3	14479826	14479960	6533	SLC6A6			chr19	15224499	15224670	85360	SYDE1																	chr12	121716596	121716729	10645	CAMKK2			chr11	44840840	44841038	90139	TSPAN18
chr3	14907595	14907783	152273	FGD5			chr19	17690488	17690694	79709	COLGALT1																	chr12	122964449	122964585	55596	ZCCHC8			chr11	44847552	44847696	90139	TSPAN18
chr3	37822215	37822325	3680	ITGA9			chr19	17838062	17838227	55201	MAP1S																	chr12	124985101	124985222	9612	NCOR2			chr11	44870810	44870986	90139	TSPAN18
chr3	42814133	42814267	152206	CCDC13			chr19	18417163	18417292	25804	LSM4																	chr12	128938235	128938355	92293	TMEM132C			chr11	44875021	44875182	90139	TSPAN18
chr3	54347627	54347780	55799	CACNA2D3			chr19	38804579	38804724	90522	YIF1B																	chr12	133424422	133424545	55743	CHFR			chr11	44878548	44878702	90139	TSPAN18
chr3	54587528	54587671	55799	CACNA2D3			chr19	38838178	38838305	57828	CATSPERG																	chr12	133712559	133712700	7556	ZNF10			chr11	44878889	44879125	90139	TSPAN18
chr3	56460016	56460162	26059	ERC2			chr19	49244453	49244550	284359	IZUMO1																	chr13	20639727	20639882	7750	ZMYM2			chr11	44879999	44880186	90139	TSPAN18
chr3	57090953	57091066	50650	ARHGEF3			chr19	55603468	55603613	54776	PPP1R12C																	chr13	25460576	25460717	55835	CENPJ			chr11	44880914	44881049	90139	TSPAN18
chr3	65997171	65997308	9223	MAGI1			chr19	58890114	58890264	116412	ZNF837																	chr13	33879576	33879711	90627	STARD13			chr11	44884749	44884919	90139	TSPAN18
chr3	71472327	71472459	27086	FOXP1			chr2	24508139	24508275	50618	ITSN2																	chr13	94970500	94970600	10082	GPC6			chr11	44885124	44885279	90139	TSPAN18
chr3	111894760	111894915	285335	SLC9C1			chr2	54752255	54752386	6711	SPTBN1																	chr13	99454999	99455139	23348	DOCK9			chr11	44886042	44886189	90139	TSPAN18
chr3	112947516	112947627	91653	BOC			chr2	54802687	54802825	6711	SPTBN1																	chr13	100520265	100520402	171425	CLYBL			chr11	44888719	44888860	90139	TSPAN18
chr3	121356000	121356147	3059	HCLS1			chr2	61675313	61675459	9736	USP34																	chr13	102889105	102889246	2259	FGF14			chr11	44889569	44889702	90139	TSPAN18
chr3	124701805	124701942	57493	HEG1			chr2	67387941	67388082	644838	LOC644838																	chr13	113973889	113973997	3916	LAMP1			chr11	44889892	44890181	90139	TSPAN18
chr3	134087820	134087967	51421	AMOTL2			chr2	70288737	70288895	400960	PCBP1-AS1																	chr13	114480473	114480601	348013	TMEM255B			chr11	44898432	44898559	90139	TSPAN18
chr3	170622665	170622821	56648	EIF5A2			chr2	72431841	72431963	23233	EXOC6B																	chr13	114846960	114847097	22821	RASA3			chr11	44901516	44901647	90139	TSPAN18
chr3	183520885	183521027	55689	YEATS2			chr2	85487775	85487910	83439	TCF7L1																	chr14	23344338	23344480	26020	LRP10			chr11	44901729	44901927	90139	TSPAN18
chr4	88976239	88976372	5311	PKD2			chr2	98783845	98783987	200403	VWA3B																	chr14	51546382	51546486	114088	TRIM9			chr11	44903139	44903308	90139	TSPAN18
chr4	110382612	110382758	10427	SEC24B			chr2	109081733	109081872	9648	GCC2																	chr14	55857798	55857932	22863	ATG14			chr11	44910050	44910209	90139	TSPAN18
chr4	143015415	143015559	8821	INPP4B			chr2	120408792	120408923	200373	PCDP1																	chr14	61982497	61982625	5583	PRKCH			chr11	44914127	44914293	90139	TSPAN18
chr5	17153807	17153956	285696	LOC285696			chr2	128414435	128414581	55679	LIMS2																	chr14	65430015	65430183	100529261	CHURC1-FNTB			chr11	44926088	44926237	90139	TSPAN18
chr5	33660005	33660118	81792	ADAMTS12			chr2	175307201	175307350	151556	GPR155																	chr14	65430015	65430183	376267	RAB15			chr11	44927415	44927574	90139	TSPAN18
chr5	41398500	41398623	345557	PLCXD3			chr2	178989692	178989822	129831	RBM45																	chr14	67501466	67501580	10243	GPHN			chr11	44929144	44929293	90139	TSPAN18
chr5	42639893	42640049	2690	GHR			chr2	204125371	204125515	57404	CYP20A1																	chr14	71510891	71510999	22990	PCNX			chr11	44933325	44933477	90139	TSPAN18
chr5	58838533	58838684	5144	PDE4D			chr2	215390526	215390640	100885780	VWC2L-IT1																	chr14	72780861	72781026	9628	RGS6			chr11	44937717	44937825	90139	TSPAN18
chr5	108366603	108366747	2241	FER			chr2	215390526	215390640	402117	VWC2L																	chr14	73767016	73767137	8650	NUMB			chr11	44941378	44941494	90139	TSPAN18
chr5	137734768	137734918	51780	KDM3B			chr2	219875146	219875275	100129175	LOC100129175																	chr14	77675907	77676015	57156	TMEM63C			chr11	44944578	44944761	90139	TSPAN18
chr5	148597928	148598070	22885	ABLIM3			chr2	219875146	219875275	255101	CCDC108																	chr14	78155758	78155886	8846	ALKBH1			chr11	44951561	44951702	90139	TSPAN18
chr6	11185789	11185953	4739	NEDD9			chr2	220353466	220353602	10290	SPEG																	chr14	78192073	78192197	22938	SNW1			chr11	44954608	44954759	9537	TP53I11
chr6	26424550	26424698	54718	BTN2A3P			chr2	227654826	227654978	3667	IRS1																	chr14	79008319	79008456	9369	NRXN3			chr11	44954776	44954920	9537	TP53I11
chr6	37335866	37336010	9025	RNF8			chr20	7892572	7892711	54363	HAO1																	chr14	79932997	79933148	9369	NRXN3			chr11	44959708	44959974	9537	TP53I11
chr6	130728764	130728907	114801	TMEM200A			chr20	34506157	34506303	51230	PHF20																	chr14	93486940	93487033	3705	ITPK1			chr11	44961317	44961499	9537	TP53I11
chr6	138528179	138528328	57221	KIAA1244			chr20	34580577	34580716	140894	CNBD2																	chr14	93541892	93541976	3705	ITPK1			chr11	44967324	44967476	9537	TP53I11
chr6	170084572	170084702	253769	WDR27			chr20	36760757	36760894	7052	TGM2																	chr14	94424791	94424921	51676	ASB2			chr11	44971064	44971332	9537	TP53I11
chr6	170175501	170175656	55780	ERMARD			chr20	39689938	39690082	7150	TOP1																	chr14	95777534	95777671	79789	CLMN			chr11	44971663	44971872	9537	TP53I11
chr6	170686374	170686445	84498	FAM120B			chr20	44239792	44239941	259240	WFDC9																	chr14	95888984	95889107	161176	SYNE3			chr11	44972026	44972219	9537	TP53I11
chr7	648293	648443	5575	PRKAR1B			chr20	59906575	59906699	1002	CDH4																	chr14	104564475	104564590	374569	ASPG			chr11	44972692	44972832	9537	TP53I11
chr7	1478098	1478222	79778	MICALL2			chr21	11036765	11036984	/																		chr14	104619691	104619841	26153	KIF26A			chr11	45183761	45183892	56981	PRDM11
chr7	30668970	30669111	2617	GARS			chr21	11036765	11036984	85317	BAGE4																	chr14	105799494	105799616	23241	PACS2			chr11	45254416	45254537	56981	PRDM11
chr7	73788171	73788298	7461	CLIP2			chr21	11036765	11036984	85318	BAGE3																	chr15	29390878	29390996	321	APBA2			chr11	45275493	45275620	57586	SYT13
chr7	73868414	73868553	9569	GTF2IRD1			chr21	11036765	11036984	85319	BAGE2																	chr15	29408101	29408226	321	APBA2			chr11	45286646	45286796	57586	SYT13
chr7	73880066	73880217	9569	GTF2IRD1			chr21	16007660	16007801	388813	LOC388813																	chr15	34009456	34009589	6263	RYR3			chr11	45686644	45686810	8534	CHST1
chr7	73890494	73890667	9569	GTF2IRD1			chr21	43628936	43629083	9619	ABCG1																	chr15	37221912	37222043	4212	MEIS2			chr11	45827246	45827375	55343	SLC35C1
chr7	99959510	99959653	101752399	STAG3L5P-PVRIG2P-PILRB			chr21	46284847	46285024	754	PTTG1IP																	chr15	40895390	40895527	57082	CASC5			chr11	45907374	45907508	9479	MAPK8IP1
chr7	99959510	99959653	29990	PILRB			chr21	46848178	46848348	80781	COL18A1																	chr15	43541172	43541299	9333	TGM5			chr11	45907542	45907692	9479	MAPK8IP1
chr7	139596981	139597118	6916	TBXAS1			chr22	20051359	20051501	128989	TANGO2																	chr15	52582075	52582203	55930	MYO5C			chr11	45908710	45908839	9479	MAPK8IP1
chr7	150736839	150736998	11194	ABCB8			chr22	29704253	29704384	10634	GAS2L1																	chr15	52584342	52584477	55930	MYO5C			chr11	45914049	45914224	9479	MAPK8IP1
chr8	818586	818733	619343	ERICH1-AS1			chr22	29704483	29704669	10634	GAS2L1																	chr15	58763980	58764117	3990	LIPC			chr11	45922024	45922142	9479	MAPK8IP1
chr8	14371576	14371751	137868	SGCZ			chr22	31503045	31503188	140606	SELM																	chr15	61256712	61256821	6095	RORA			chr11	45923727	45923871	9479	MAPK8IP1
chr8	26481879	26482030	1808	DPYSL2			chr22	33873012	33873121	9215	LARGE																	chr15	64221063	64221180	23604	DAPK2			chr11	45944939	45945166	120071	GYLTL1B
chr8	27188400	27188534	2185	PTK2B			chr22	37963712	37963866	11135	CDC42EP1																	chr15	68613538	68613680	22801	ITGA11			chr11	46318304	46318444	90993	CREB3L1
chr8	38278110	38278283	2260	FGFR1			chr22	50714664	50714894	23654	PLXNB2																	chr15	73415837	73415958	4756	NEO1			chr11	46331642	46331765	90993	CREB3L1
chr8	49832756	49832901	6591	SNAI2			chr22	51020178	51020318	1120	CHKB																	chr15	75080209	75080323	1445	CSK			chr11	46358253	46358392	8525	DGKZ
chr8	56887840	56888033	4067	LYN			chr22	51020178	51020318	386593	CHKB-CPT1B																	chr15	84866329	84866454	440300	LOC440300			chr11	46366800	46366972	8525	DGKZ
chr8	63738285	63738436	286183	NKAIN3			chr3	10264283	10264414	3656	IRAK2																	chr15	88679672	88679813	4916	NTRK3			chr11	46383343	46383479	8525	DGKZ
chr8	67565401	67565540	80124	VCPIP1			chr3	23357521	23357663	7325	UBE2E2																	chr15	91561554	91561689	26276	VPS33B			chr11	46385194	46385340	8525	DGKZ
chr8	79580886	79581026	51101	ZC2HC1A			chr3	23917303	23917440	7324	UBE2E1																	chr15	91662128	91662250	9899	SV2B			chr11	46401054	46401206	8525	DGKZ
chr8	95886907	95887046	55656	INTS8			chr3	42780897	42781043	100874114	CCDC13-AS1																	chr15	100760415	100760579	170691	ADAMTS17			chr11	46405179	46405314	4192	MDK
chr8	141317678	141317801	83696	TRAPPC9			chr3	42780897	42781043	152206	CCDC13																	chr16	555791	555929	9727	RAB11FIP3			chr11	46421459	46421596	55626	AMBRA1
chr8	143997684	143997803	1585	CYP11B2			chr3	47050369	47050513	23218	NBEAL2																	chr16	590277	590404	6650	CAPN15			chr11	46436062	46436213	55626	AMBRA1
chr8	145265350	145265482	727957	MROH1			chr3	53708586	53708702	776	CACNA1D																	chr16	951792	951942	64788	LMF1			chr11	46515532	46515681	55626	AMBRA1
chr9	19771232	19771366	25769	SLC24A2			chr3	119036225	119036375	57514	ARHGAP31																	chr16	1230104	1230228	8912	CACNA1H			chr11	46555789	46555962	55626	AMBRA1
chr9	33389471	33389604	364	AQP7			chr3	126160970	126161097	79364	ZXDC																	chr16	1671568	1671710	57585	CRAMP1L			chr11	46563622	46563762	55626	AMBRA1
chr9	35809617	35809764	26206	SPAG8			chr3	129938201	129938334	646300	COL6A4P2																	chr16	3620490	3620658	197358	NLRC3			chr11	46563878	46564008	55626	AMBRA1
chr9	35809617	35809764	4882	NPR2			chr3	168344794	168344932	93556	EGFEM1P																	chr16	4411294	4411512	100529144	CORO7-PAM16			chr11	46564337	46564548	55626	AMBRA1
chr9	78790079	78790248	5125	PCSK5			chr3	184284266	184284428	2049	EPHB3																	chr16	4411294	4411512	79585	CORO7			chr11	46564644	46564777	55626	AMBRA1
chr9	95795000	95795143	89846	FGD3			chr3	187443198	187443345	100131635	LOC100131635																	chr16	4502556	4502655	9093	DNAJA3			chr11	46564788	46564909	55626	AMBRA1
chr9	114395235	114395429	548645	DNAJC25			chr3	187443198	187443345	604	BCL6																	chr16	6655917	6656049	54715	RBFOX1			chr11	46566448	46566615	55626	AMBRA1
chr9	114395235	114395429	552891	DNAJC25-GNG10			chr3	188075956	188076091	4026	LPP																	chr16	7514377	7514522	54715	RBFOX1			chr11	46566896	46567097	55626	AMBRA1
chr9	126170883	126171009	57706	DENND1A			chr4	4657631	4657777	100507266	STX18-AS1																	chr16	7533509	7533607	54715	RBFOX1			chr11	46569777	46569940	55626	AMBRA1
chrUn_gl000220	117825	125421	/				chr4	16687298	16687462	9079	LDB2																	chr16	9915904	9916031	2903	GRIN2A			chr11	46569952	46570061	55626	AMBRA1
							chr4	22792609	22792736	57733	GBA3																	chr16	15665592	15665758	89927	C16orf45			chr11	46578982	46579138	55626	AMBRA1
							chr4	38683111	38683251	51274	KLF3																	chr16	29820853	29821150	4150	MAZ			chr11	46582564	46582731	55626	AMBRA1
							chr4	71326431	71326578	4589	MUC7																	chr16	30100341	30100473	6911	TBX6			chr11	46584593	46584745	55626	AMBRA1
							chr4	140588833	140588972	4258	MGST2																	chr16	30199742	30199893	11151	CORO1A			chr11	46598970	46599140	55626	AMBRA1
							chr5	667833	667954	11076	TPPP																	chr16	30992245	30992369	9739	SETD1A			chr11	46604225	46604467	55626	AMBRA1
							chr5	17386466	17386605	401177	LOC401177																	chr16	31421862	31422029	3681	ITGAD			chr11	46609390	46609540	55626	AMBRA1
							chr5	35904666	35904817	133690	CAPSL																	chr16	33961240	33961367	649159	LINC00273			chr11	46625417	46625552	283254	HARBI1
							chr5	36206156	36206283	133686	NADK2																	chr16	49886502	49886635	23090	ZNF423			chr11	46629764	46629907	283254	HARBI1
							chr5	93590784	93590940	285600	KIAA0825																	chr16	55735352	55735491	6530	SLC6A2			chr11	46638910	46639023	9776	ATG13
							chr5	96014848	96014998	831	CAST																	chr16	57220678	57220806	89970	RSPRY1			chr11	46642498	46642652	9776	ATG13
							chr5	128435761	128435898	51015	ISOC1																	chr16	57782653	57782788	10300	KATNB1			chr11	47377113	47377279	6688	SPI1
							chr5	176857907	176858074	2870	GRK6																	chr16	68245769	68245912	4775	NFATC3			chr11	60619974	60620125	11251	PTGDR2
							chr5	180621972	180622104	81786	TRIM7																	chr16	69358399	69358528	27183	VPS4A			chr11	60718506	60718653	51296	SLC15A3
							chr6	21966187	21966343	401237	CASC15																	chr16	70747965	70748116	55697	VAC14			chr11	60767317	60767466	923	CD6
							chr6	43884109	43884260	/																		chr16	70825884	70826007	55697	VAC14			chr11	61646154	61646276	3995	FADS3
							chr6	138192457	138192573	7128	TNFAIP3																	chr16	71954042	71954222	9798	IST1			chr11	62656000	62656195	6520	SLC3A2
							chr6	138200066	138200287	7128	TNFAIP3																	chr16	74692180	74692304	55159	RFWD3			chr11	63836622	63836766	28992	MACROD1
							chr6	138202199	138202344	7128	TNFAIP3																	chr16	74729209	74729387	197259	MLKL			chr11	64508751	64508884	10235	RASGRP2
							chr6	160426733	160426869	100271873	AIRN																	chr16	76486623	76486794	85445	CNTNAP4			chr11	64621946	64622178	10938	EHD1
							chr6	160426733	160426869	3482	IGF2R																	chr16	77856938	77857084	57687	VAT1L			chr11	64622187	64622353	10938	EHD1
							chr6	160639987	160640129	6582	SLC22A2																	chr16	79083288	79083425	51741	WWOX			chr11	65088661	65088843	10435	CDC42EP2
							chr6	166345396	166345542	90632	LINC00473																	chr16	81958621	81958735	5336	PLCG2			chr11	65306728	65306875	4054	LTBP3
							chr6	166908761	166908910	6196	RPS6KA2																	chr16	84736310	84736435	9100	USP10			chr11	65307028	65307183	4054	LTBP3
							chr7	1521068	1521212	26173	INTS1																	chr16	84783740	84783872	9100	USP10			chr11	65307302	65307437	4054	LTBP3
							chr7	6415982	6416114	5879	RAC1																	chr16	89183139	89183266	197322	ACSF3			chr11	65664279	65664481	8061	FOSL1
							chr7	30961890	30962027	358	AQP1																	chr16	89513792	89513952	29123	ANKRD11			chr11	65667273	65667457	8061	FOSL1
							chr7	32295179	32295316	5137	PDE1C																	chr17	112472	112608	9501	RPH3AL			chr11	66109233	66109395	25855	BRMS1
							chr7	37390546	37390670	9844	ELMO1																	chr17	711693	711819	64359	NXN			chr11	67207617	67207715	57175	CORO1B
							chr7	69959423	69959541	26053	AUTS2																	chr17	714336	714468	64359	NXN			chr11	67251496	67251640	9049	AIP
							chr7	73950342	73950481	9569	GTF2IRD1																	chr17	1613034	1613190	727910	TLCD2			chr11	67258251	67258366	9049	AIP
							chr7	99820056	99820205	352954	GATS																	chr17	2339733	2339842	79066	METTL16			chr11	67430702	67430852	222	ALDH3B2
							chr7	104264301	104264450	375612	LHFPL3																	chr17	3642061	3642140	3682	ITGAE			chr11	68139849	68140017	4041	LRP5
							chr7	133197221	133197378	60412	EXOC4																	chr17	4409534	4409659	124976	SPNS2			chr11	68851511	68851646	219931	TPCN2
							chr7	139483008	139483147	6916	TBXAS1																	chr17	4787978	4788140	50488	MINK1			chr11	70116863	70117014	8500	PPFIA1
							chr7	157370121	157370241	5799	PTPRN2																	chr17	6451506	6451648	83394	PITPNM3			chr11	70398802	70398938	22941	SHANK2
							chr7	157638244	157638399	5799	PTPRN2																	chr17	6606682	6606825	284111	SLC13A5			chr11	72336968	72337115	5138	PDE2A
							chr8	2034913	2035039	9172	MYOM2																	chr17	9086657	9086770	9423	NTN1			chr11	72337630	72337805	5138	PDE2A
							chr8	12412293	12412456	100506990	LOC100506990																	chr17	10041064	10041194	8522	GAS7			chr11	72353759	72353886	5138	PDE2A
							chr8	12412293	12412456	729732	LOC729732																	chr17	10099445	10099557	8522	GAS7			chr11	78763196	78763347	26011	TENM4
							chr8	22432695	22432834	10174	SORBS3																	chr17	11344393	11344523	388336	SHISA6			chr11	78989875	78990023	26011	TENM4
							chr8	56408093	56408242	114786	XKR4																	chr17	15554782	15554910	10626	TRIM16			chr11	83570867	83571016	1740	DLG2
							chr8	70966210	70966348	63978	PRDM14																	chr17	27045073	27045200	83871	RAB34			chr11	88469748	88469895	2915	GRM5
							chr8	81552263	81552431	619279	ZNF704																	chr17	35451773	35451974	31	ACACA			chr11	117175879	117176031	23621	BACE1
							chr8	95262649	95262808	2669	GEM																	chr17	36742011	36742202	80725	SRCIN1			chr11	117923446	117923636	100526771	TMPRSS4-AS1
							chr8	109044906	109045036	340419	RSPO2																	chr17	38176056	38176203	9862	MED24			chr11	117982708	117982836	56649	TMPRSS4
							chr8	139740158	139740347	169044	COL22A1																	chr17	38468507	38468672	5914	RARA			chr11	118043723	118043884	6327	SCN2B
							chr8	141638278	141638420	27161	AGO2																	chr17	43009634	43009766	146909	KIF18B			chr11	118330590	118330738	4297	KMT2A
							chr8	144816492	144816662	100128338	FAM83H-AS1																	chr17	43174125	43174324	4836	NMT1			chr11	118376474	118376613	4297	KMT2A
							chr9	86125860	86126012	257019	FRMD3																	chr17	43319053	43319203	752	FMNL1			chr11	118434306	118434443	56912	IFT46
							chr9	95887934	95888071	4814	NINJ1																	chr17	48194868	48195018	201191	SAMD14			chr11	118435953	118436120	56912	IFT46
							chr9	101085752	101085904	9568	GABBR2																	chr17	55971036	55971157	404093	CUEDC1			chr11	118479641	118479794	23187	PHLDB1
							chr9	130269561	130269708	64855	FAM129B																	chr17	62202960	62203088	2081	ERN1			chr11	118514572	118514811	23187	PHLDB1
							chr9	135992630	135992818	5900	RALGDS																	chr17	72270634	72270758	64446	DNAI2			chr11	118772873	118773124	283149	BCL9L
							chr9	137229688	137229838	6256	RXRA																	chr17	73045397	73045537	23510	KCTD2			chr11	119544048	119544196	5818	PVRL1
							chrUn_gl000220	117825	125421	/																		chr17	73719205	73719350	3691	ITGB4			chr11	119567526	119567631	5818	PVRL1
																												chr17	74018868	74019037	2125	EVPL			chr11	119573967	119574114	5818	PVRL1
																												chr17	74455462	74455610	15	AANAT			chr11	125172496	125172702	63876	PKNOX2
																												chr17	75467936	75468034	10801	2020-09-09			chr12	893795	893939	65125	WNK1
																												chr17	77200749	77200889	146713	RBFOX3			chr12	1928580	1928724	93589	CACNA2D4
																												chr17	79093538	79093685	9625	AATK			chr12	2967990	2968147	100507424	LOC100507424
																												chr17	79874753	79874904	51547	SIRT7			chr12	2967990	2968147	2305	FOXM1
																												chr18	681633	681786	55556	ENOSF1			chr12	2986313	2986451	2305	FOXM1
																												chr18	6994247	6994374	284217	LAMA1			chr12	2986313	2986451	83695	RHNO1
																												chr18	8375303	8375475	5797	PTPRM			chr12	3068488	3068618	7004	TEAD4
																												chr18	13349024	13349144	753	LDLRAD4			chr12	3216418	3216569	10867	TSPAN9
																												chr18	13484040	13484167	753	LDLRAD4			chr12	5832551	5832722	57101	ANO2
																												chr18	18854729	18854860	80000	GREB1L			chr12	6197244	6197404	7450	VWF
																												chr18	19085785	19085922	80000	GREB1L			chr12	6338048	6338253	928	CD9
																												chr18	20757779	20757948	91768	CABLES1			chr12	6579525	6579668	6843	VAMP1
																												chr18	29030103	29030247	1830	DSG3			chr12	13238061	13238234	83445	GSG1
																												chr18	33244707	33244863	2589	GALNT1			chr12	21661280	21661387	51026	GOLT1B
																												chr18	46475156	46475311	4092	SMAD7			chr12	21702524	21702693	2998	GYS2
																												chr18	47524146	47524252	4645	MYO5B			chr12	24449302	24449453	6660	SOX5
																												chr18	59539207	59539335	220441	RNF152			chr12	27428421	27428564	23012	STK38L
																												chr18	60032749	60032866	8792	TNFRSF11A			chr12	27680874	27681024	8496	PPFIBP1
																												chr18	70925954	70926076	400655	LOC400655			chr12	30907275	30907422	65981	CAPRIN2
																												chr19	579486	579641	682	BSG			chr12	48195867	48196012	51564	HDAC7
																												chr19	580373	580454	682	BSG			chr12	54403572	54403706	3224	HOXC8
																												chr19	580644	580779	682	BSG			chr12	54804868	54804999	3678	ITGA5
																												chr19	581312	581499	682	BSG			chr12	58121128	58121278	100130776	AGAP2-AS1
																												chr19	583314	583464	682	BSG			chr12	58121128	58121278	116986	AGAP2
																												chr19	1045257	1045405	10347	ABCA7			chr12	65050904	65051074	283349	RASSF3
																												chr19	3539286	3539416	100128569	C19orf71			chr12	65073867	65074006	283349	RASSF3
																												chr19	3539286	3539416	126321	MFSD12			chr12	70974250	70974369	5787	PTPRB
																												chr19	3550215	3550340	126321	MFSD12			chr12	105089504	105089654	50515	CHST11
																												chr19	3691652	3691770	23396	PIP5K1C			chr12	109246753	109246910	54434	SSH1
																												chr19	4432366	4432501	10036	CHAF1A			chr12	110175616	110175751	84915	FAM222A
																												chr19	4447483	4447649	80700	UBXN6			chr12	110175616	110175751	84983	FAM222A-AS1
																												chr19	4453131	4453254	80700	UBXN6			chr12	113503848	113503983	1840	DTX1
																												chr19	5013061	5013182	23030	KDM4B			chr12	113737753	113737887	80024	SLC8B1
																												chr19	5211978	5212084	5802	PTPRS			chr12	114354408	114354554	9904	RBM19
																												chr19	5893582	5893740	126328	NDUFA11			chr12	117486750	117486898	54997	TESC
																												chr19	5914891	5915077	828	CAPS			chr12	117795742	117795901	4842	NOS1
																												chr19	6418351	6418498	8570	KHSRP			chr12	123750610	123750847	8099	CDK2AP1
																												chr19	7534975	7535114	23370	ARHGEF18			chr12	123753120	123753273	8099	CDK2AP1
																												chr19	8212311	8212452	84467	FBN3			chr12	124875568	124875725	9612	NCOR2
																												chr19	9047768	9047899	94025	MUC16			chr12	124937331	124937466	9612	NCOR2
																												chr19	16515035	16515165	58513	EPS15L1			chr12	124982113	124982238	9612	NCOR2
																												chr19	18273003	18273078	5296	PIK3R2			chr12	125023826	125024012	9612	NCOR2
																												chr19	19515899	19516011	54815	GATAD2A			chr12	129387615	129387741	144423	GLT1D1
																												chr19	34165461	34165608	64377	CHST8			chr12	130387549	130387698	121256	TMEM132D
																												chr19	37471271	37471386	374900	ZNF568			chr12	130971378	130971563	23504	RIMBP2
																												chr19	39163709	39163825	81	ACTN4			chr12	132335704	132335851	4326	MMP17
																												chr19	39294240	39294375	3960	LGALS4			chr12	132400508	132400653	8408	ULK1
																												chr19	39669884	39670027	10298	PAK4			chr12	132706759	132706891	50614	GALNT9
																												chr19	39995398	39995539	10683	DLL3			chr12	132822186	132822320	50614	GALNT9
																												chr19	40780688	40780811	208	AKT2			chr12	133077599	133077747	57666	FBRSL1
																												chr19	42722497	42722633	162989	DEDD2			chr12	133127026	133127143	57666	FBRSL1
																												chr19	43227409	43227538	5671	PSG3			chr12	133148801	133148950	57666	FBRSL1
																												chr19	47229337	47229449	29888	STRN4			chr13	20717482	20717623	2700	GJA3
																												chr19	48216657	48216811	30846	EHD2			chr13	22267905	22268026	2254	FGF9
																												chr19	49224625	49224781	54922	RASIP1			chr13	31318626	31318769	241	ALOX5AP
																												chr19	49967949	49968086	126133	ALDH16A1			chr13	33819373	33819506	90627	STARD13
																												chr19	50093174	50093301	5639	PRRG2			chr13	46917632	46917778	80183	KIAA0226L
																												chr19	57081615	57081744	388566	ZNF470			chr13	76209534	76209722	4008	LMO7
																												chr2	24944555	24944691	8648	NCOA1			chr13	96355139	96355246	5611	DNAJC3
																												chr2	26041882	26041976	55252	ASXL2			chr13	99221475	99221606	8428	STK24
																												chr2	30835309	30835426	253558	LCLAT1			chr13	103249831	103249975	7174	TPP2
																												chr2	33329134	33329272	4052	LTBP1			chr13	108372619	108372765	728215	FAM155A
																												chr2	39447683	39447800	344387	CDKL4			chr13	110954503	110954646	1282	COL4A1
																												chr2	40671278	40671429	6546	SLC8A1			chr13	111063352	111063478	1284	COL4A2
																												chr2	42731882	42731999	57504	MTA3			chr13	113622095	113622255	100289410	MCF2L-AS1
																												chr2	54758986	54759078	6711	SPTBN1			chr13	113641070	113641233	23263	MCF2L
																												chr2	61674844	61675021	9736	USP34			chr13	114606143	114606279	643365	LINC00452
																												chr2	68468281	68468398	5534	PPP3R1			chr13	114621004	114621135	643365	LINC00452
																												chr2	69746163	69746280	22848	AAK1			chr13	114785110	114785274	22821	RASA3
																												chr2	71160251	71160353	25806	VAX2			chr13	114823669	114823810	22821	RASA3
																												chr2	73052481	73052634	23233	EXOC6B			chr13	114874311	114874467	22821	RASA3
																												chr2	73322223	73322333	26056	RAB11FIP5			chr13	114878652	114878808	22821	RASA3
																												chr2	74652102	74652244	84058	WDR54			chr14	24036589	24036787	8906	AP1G2
																												chr2	85884567	85884696	6439	SFTPB			chr14	24632188	24632325	10379	IRF9
																												chr2	87063374	87063477	926	CD8B			chr14	25428517	25428673	29091	STXBP6
																												chr2	91846158	91846279	654342	LOC654342			chr14	32157078	32157228	80224	NUBPL
																												chr2	97436662	97436783	26504	CNNM4			chr14	36596458	36596588	101101773	LINC00609
																												chr2	98277772	98277909	10120	ACTR1B			chr14	37480200	37480348	89874	SLC25A21
																												chr2	101645427	101645551	11138	TBC1D8			chr14	39736702	39736834	4253	CTAGE5
																												chr2	120010605	120010775	55240	STEAP3			chr14	50687457	50687603	6655	SOS2
																												chr2	121742980	121743110	2736	GLI2			chr14	51831664	51831798	283553	LINC00640
																												chr2	128389189	128389319	4648	MYO7B			chr14	52942182	52942323	57544	TXNDC16
																												chr2	145239460	145239588	9839	ZEB2			chr14	53246710	53246859	64841	GNPNAT1
																												chr2	153574488	153574665	151188	ARL6IP6			chr14	53350556	53350710	10979	FERMT2
																												chr2	159844173	159844330	85461	TANC1			chr14	55036139	55036316	23034	SAMD4A
																												chr2	168923327	168923471	27347	STK39			chr14	55140673	55140820	23034	SAMD4A
																												chr2	198650615	198650730	66037	BOLL			chr14	55219434	55219594	23034	SAMD4A
																												chr2	202060005	202060134	843	CASP10			chr14	55597860	55598034	3958	LGALS3
																												chr2	219267621	219267780	58190	CTDSP1			chr14	58116891	58117025	341880	SLC35F4
																												chr2	231776721	231776858	9290	GPR55			chr14	58743775	58743896	/
																												chr2	231854834	231854964	348761	SPATA3-AS1			chr14	59966268	59966419	51528	JKAMP
																												chr2	236982931	236983068	116987	AGAP1			chr14	65194663	65194805	26030	PLEKHG3
																												chr20	1273289	1273418	9751	SNPH			chr14	66027244	66027378	2530	FUT8
																												chr20	2542848	2543013	117532	TMC2			chr14	68399208	68399362	5890	RAD51B
																												chr20	5903694	5903831	1114	CHGB			chr14	68977076	68977256	5890	RAD51B
																												chr20	12990950	12991083	55304	SPTLC3			chr14	69354750	69354961	87	ACTN1
																												chr20	16371528	16371673	55614	KIF16B			chr14	69589820	69589959	8816	DCAF5
																												chr20	18508775	18508984	10483	SEC23B			chr14	72703470	72703597	9628	RGS6
																												chr20	19535307	19535458	57419	SLC24A3			chr14	73193756	73193891	8110	DPF3
																												chr20	20500964	20501077	57186	RALGAPA2			chr14	74185493	74185648	91748	ELMSAN1
																												chr20	24637742	24637876	79953	SYNDIG1			chr14	74206439	74206586	91748	ELMSAN1
																												chr20	33515124	33515251	55902	ACSS2			chr14	75746369	75746499	2353	FOS
																												chr20	42646733	42646863	84969	TOX2			chr14	76847680	76847812	2103	ESRRB
																												chr20	46358513	46358657	55959	SULF2			chr14	76966345	76966503	2103	ESRRB
																												chr20	48604619	48604766	6615	SNAI1			chr14	81728471	81728610	85439	STON2
																												chr20	55769890	55770014	655	BMP7			chr14	90756183	90756312	55051	NRDE2
																												chr20	56184397	56184522	81030	ZBP1			chr14	91091436	91091581	145567	TTC7B
																												chr20	56966228	56966400	9217	VAPB			chr14	94641352	94641519	57718	PPP4R4
																												chr20	58237710	58237819	116154	PHACTR3			chr14	103277346	103277462	7187	TRAF3
																												chr20	60481580	60481710	1002	CDH4			chr14	105167268	105167431	64423	INF2
																												chr20	60970375	60970491	81928	CABLES2			chr14	105484167	105484316	55038	CDCA4
																												chr20	62513253	62513378	7165	TPD52L2			chr14	105614706	105614845	3714	JAG2
																												chr20	62724274	62724402	4987	OPRL1			chr14	105944246	105944336	1397	CRIP2
																												chr20	62901109	62901239	55251	PCMTD2			chr14	105944903	105945035	1397	CRIP2
																												chr21	11086941	11087140	/				chr15	40380687	40380837	90427	BMF
																												chr21	11086941	11087140	574	BAGE			chr15	44069123	44069227	80237	ELL3
																												chr21	11086941	11087140	85317	BAGE4			chr15	63133567	63133712	83660	TLN2
																												chr21	11086941	11087140	85318	BAGE3			chr15	66082218	66082356	10260	DENND4A
																												chr21	11086941	11087140	85319	BAGE2			chr15	67071361	67071516	4091	SMAD6
																												chr21	30692698	30692834	571	BACH1			chr15	69645242	69645365	54852	PAQR5
																												chr21	40576727	40576865	54014	BRWD1			chr15	72491799	72491931	5315	PKM
																												chr21	43228148	43228279	63977	PRDM15			chr15	75116451	75116584	79748	LMAN1L
																												chr21	43733602	43733718	7033	TFF3			chr15	75987722	75987859	1464	CSPG4
																												chr21	43766716	43766818	7032	TFF2			chr15	76454251	76454388	123591	C15orf27
																												chr21	45536707	45536840	5822	PWP2			chr15	89456427	89456578	4240	MFGE8
																												chr21	46368886	46369021	85395	FAM207A			chr15	90357614	90357744	290	ANPEP
																												chr21	47281102	47281227	54039	PCBP3			chr15	90562987	90563133	374655	ZNF710
																												chr21	47570880	47571047	10841	FTCD			chr15	90630693	90630974	3418	IDH2
																												chr21	47806679	47806838	5116	PCNT			chr15	93459503	93459654	1106	CHD2
																												chr22	18073405	18073562	83733	SLC25A18			chr15	101777659	101777787	22856	CHSY1
																												chr22	24822884	24823001	101730217	SPECC1L-ADORA2A			chr16	739293	739462	84219	WDR24
																												chr22	24822884	24823001	135	ADORA2A			chr16	1602240	1602382	79652	TMEM204
																												chr22	30371698	30371861	8897	MTMR3			chr16	1602240	1602382	9742	IFT140
																												chr22	30424532	30424646	8897	MTMR3			chr16	1758644	1758794	23162	MAPK8IP3
																												chr22	32871096	32871265	25793	FBXO7			chr16	1827042	1827248	90864	SPSB3
																												chr22	36006945	36007129	4151	MB			chr16	2085410	2085538	9351	SLC9A3R2
																												chr22	39096049	39096199	9929	JOSD1			chr16	2176639	2176764	5310	PKD1
																												chr22	41707457	41707624	23264	ZC3H7B			chr16	2228836	2228949	57524	CASKIN1
																												chr22	42189865	42190015	150365	MEI1			chr16	2292882	2293025	1632	ECI1
																												chr22	44664864	44664978	85352	KIAA1644			chr16	2569350	2569478	527	ATP6V0C
																												chr22	45736248	45736384	55007	FAM118A			chr16	2806314	2806545	23524	SRRM2
																												chr22	46808500	46808626	9620	CELSR1			chr16	3759501	3759650	10131	TRAP1
																												chr22	47442993	47443121	25771	TBC1D22A			chr16	4014282	4014416	115	ADCY9
																												chr22	49278743	49278843	/				chr16	10768698	10768841	146279	TEKT5
																												chr22	50588059	50588193	54456	MOV10L1			chr16	11188565	11188702	23274	CLEC16A
																												chr22	50843565	50843702	9701	PPP6R2			chr16	11766214	11766404	8303	SNN
																												chr3	2669869	2669988	152330	CNTN4			chr16	15584870	15585013	89927	C16orf45
																												chr3	9162807	9162969	9901	SRGAP3			chr16	23521465	23521613	23062	GGA2
																												chr3	13860186	13860318	7476	WNT7A			chr16	27413536	27413703	50615	IL21R
																												chr3	14550662	14550806	80852	GRIP2			chr16	30124096	30124223	79153	GDPD3
																												chr3	17002968	17003098	23228	PLCL2			chr16	30390317	30390457	1731	2020-09-01
																												chr3	44694553	44694675	7584	ZNF35			chr16	30390317	30390457	197407	ZNF48
																												chr3	47370289	47370408	23276	KLHL18			chr16	30984317	30984486	9739	SETD1A
																												chr3	48623595	48623806	1294	COL7A1			chr16	31488288	31488499	7041	TGFB1I1
																												chr3	48683316	48683441	1951	CELSR3			chr16	48279901	48280054	/
																												chr3	49362626	49362797	7375	USP4			chr16	48279901	48280054	83752	LONP2
																												chr3	50004970	50005164	10180	RBM6			chr16	49430338	49430456	123970	C16orf78
																												chr3	71821220	71821390	60675	PROK2			chr16	49674511	49674677	23090	ZNF423
																												chr3	97669059	97669199	84864	MINA			chr16	50122344	50122498	55027	HEATR3
																												chr3	114100104	114100225	100131117	ZBTB20-AS1			chr16	50336989	50337212	113	ADCY7
																												chr3	114100104	114100225	26137	ZBTB20			chr16	53536967	53537167	64400	AKTIP
																												chr3	121342021	121342177	51725	FBXO40			chr16	56225626	56225792	2775	GNAO1
																												chr3	127963927	127964010	60678	EEFSEC			chr16	56346025	56346174	2775	GNAO1
																												chr3	129294364	129294535	23129	PLXND1			chr16	57220926	57221055	89970	RSPRY1
																												chr3	131704175	131704302	131034	CPNE4			chr16	57794888	57795018	3801	KIFC3
																												chr3	134947896	134948014	2047	EPHB1			chr16	57831966	57832100	3801	KIFC3
																												chr3	136561242	136561372	80723	SLC35G2			chr16	65089420	65089552	1009	CDH11
																												chr3	171764535	171764667	64778	FNDC3B			chr16	66436049	66436237	1003	CDH5
																												chr3	176820101	176820235	79718	TBL1XR1			chr16	66493685	66493821	146227	BEAN1
																												chr3	185190775	185190883	9175	MAP3K13			chr16	66774552	66774684	1783	DYNC1LI2
																												chr3	188002345	188002482	4026	LPP			chr16	67198303	67198440	3299	HSF4
																												chr3	195403360	195403483	727956	SDHAP2			chr16	67431265	67431400	29800	ZDHHC1
																												chr4	5605175	5605322	132884	EVC2			chr16	67490864	67490974	9114	ATP6V0D1
																												chr4	5704085	5704221	132884	EVC2			chr16	67918068	67918216	23644	EDC4
																												chr4	7599345	7599486	57537	SORCS2			chr16	68301746	68301891	9057	SLC7A6
																												chr4	9451401	9451553	644414	DEFB131			chr16	68398902	68399031	55512	SMPD3
																												chr4	20615963	20616096	9353	SLIT2			chr16	69614789	69614932	10725	NFAT5
																												chr4	21067977	21068112	80333	KCNIP4			chr16	69796313	69796462	11060	WWP2
																												chr4	37425698	37425831	57495	KIAA1239			chr16	70513948	70514120	197258	FUK
																												chr4	38109836	38109976	23216	TBC1D1			chr16	70729750	70729884	55697	VAC14
																												chr4	41237600	41237738	101410542	UCHL1-AS1			chr16	73092101	73092232	463	ZFHX3
																												chr4	55588726	55588841	3815	KIT			chr16	74482668	74482805	2734	GLG1
																												chr4	89754312	89754445	10144	FAM13A			chr16	74756064	74756209	79152	FA2H
																												chr4	92055350	92055477	401145	CCSER1			chr16	75130117	75130256	84937	ZNRF1
																												chr4	101365607	101365722	51705	EMCN			chr16	75268865	75269014	9564	BCAR1
																												chr4	152659135	152659244	5188	PET112			chr16	75290428	75290573	9564	BCAR1
																												chr4	155704255	155704391	166863	RBM46			chr16	78713828	78713963	51741	WWOX
																												chr4	159799244	159799370	57600	FNIP2			chr16	80837227	80837377	124359	CDYL2
																												chr4	176883048	176883200	2823	GPM6A			chr16	81297907	81298074	53630	BCMO1
																												chr4	176897884	176898032	2823	GPM6A			chr16	81698888	81699041	100129617	LOC100129617
																												chr4_gl000194_random	56476	56608	/				chr16	81698888	81699041	80790	CMIP
																												chr5	316257	316406	57491	AHRR			chr16	81714164	81714291	80790	CMIP
																												chr5	1264427	1264603	7015	TERT			chr16	81729068	81729203	80790	CMIP
																												chr5	32030894	32031025	23037	PDZD2			chr16	81730192	81730324	80790	CMIP
																												chr5	41391476	41391607	345557	PLCXD3			chr16	81886413	81886553	5336	PLCG2
																												chr5	42605464	42605596	2690	GHR			chr16	83991190	83991313	29948	OSGIN1
																												chr5	43210519	43210643	167359	NIM1			chr16	84019647	84019774	54550	NECAB2
																												chr5	53816182	53816319	112574	SNX18			chr16	84203929	84204056	123872	DNAAF1
																												chr5	59813552	59813687	25859	PART1			chr16	84264403	84264536	93107	KCNG4
																												chr5	82465402	82465524	7518	XRCC4			chr16	84494375	84494519	9914	ATP2C2
																												chr5	124068988	124069119	57507	ZNF608			chr16	85037619	85037752	55625	ZDHHC7
																												chr5	130782730	130782865	51735	RAPGEF6			chr16	85654570	85654709	23199	GSE1
																												chr5	133902273	133902410	23338	JADE2			chr16	85676573	85676705	23199	GSE1
																												chr5	137801300	137801437	1958	EGR1			chr16	85753952	85754091	404550	C16orf74
																												chr5	138716743	138716875	9963	SLC23A1			chr16	87367639	87367786	79791	FBXO31
																												chr5	146747156	146747281	202374	STK32A			chr16	87465434	87465585	23174	ZCCHC14
																												chr5	148544627	148544754	22885	ABLIM3			chr16	87889460	87889594	8140	SLC7A5
																												chr5	149163850	149163965	133522	PPARGC1B			chr16	88503729	88503870	84627	ZNF469
																												chr5	153773016	153773124	386627	SAP30L-AS1			chr16	88558843	88558957	161882	ZFPM1
																												chr5	153773016	153773124	55568	GALNT10			chr16	88593224	88593337	161882	ZFPM1
																												chr5	156817598	156817787	26999	CYFIP2			chr16	88686126	88686264	124245	ZC3H18
																												chr5	159723923	159724050	79616	CCNJL			chr16	88712304	88712431	1535	CYBA
																												chr5	172389119	172389255	51121	RPL26L1			chr16	88781949	88782097	9780	PIEZO1
																												chr5	176824420	176824557	6569	SLC34A1			chr16	88783213	88783360	9780	PIEZO1
																												chr5	177915971	177916093	91522	COL23A1			chr16	88834235	88834398	9780	PIEZO1
																												chr5	179331607	179331750	23061	TBC1D9B			chr16	88972744	88972892	863	CBFA2T3
																												chr6	669185	669338	55770	EXOC2			chr16	88973295	88973478	863	CBFA2T3
																												chr6	4740855	4740978	9425	CDYL			chr16	88982814	88982958	863	CBFA2T3
																												chr6	7966275	7966409	100526836	BLOC1S5-TXNDC5			chr16	88990827	88991039	863	CBFA2T3
																												chr6	11065863	11066000	100506409	ELOVL2-AS1			chr16	89179397	89179533	197322	ACSF3
																												chr6	24252867	24252993	51473	DCDC2			chr16	89386061	89386211	29123	ANKRD11
																												chr6	76706461	76706587	3617	IMPG1			chr16	89430728	89430876	29123	ANKRD11
																												chr6	80215425	80215561	167691	LCA5			chr16	89475718	89476026	29123	ANKRD11
																												chr6	107024357	107024480	84816	RTN4IP1			chr16	89623236	89623385	6687	SPG7
																												chr6	108028126	108028228	256380	SCML4			chr16	90001587	90001723	10381	TUBB3
																												chr6	110792978	110793124	85413	SLC22A16			chr17	188689	188823	9501	RPH3AL
																												chr6	117694441	117694573	6098	ROS1			chr17	744625	744753	64359	NXN
																												chr6	132790673	132790799	8417	STX7			chr17	805406	805568	64359	NXN
																												chr6	137340951	137341074	53832	IL20RA			chr17	939350	939475	29	ABR
																												chr6	142873622	142873742	153910	LOC153910			chr17	1029096	1029263	29	ABR
																												chr6	149887639	149887764	116254	GINM1			chr17	1901058	1901215	146760	RTN4RL1
																												chr6	150167335	150167456	84918	LRP11			chr17	1973429	1973567	23293	SMG6
																												chr6	152880444	152880550	23345	SYNE1			chr17	2612260	2612382	23277	CLUH
																												chr6	159019274	159019405	57583	TMEM181			chr17	3848455	3848571	489	ATP2A3
																												chr6	162982085	162982214	5071	PARK2			chr17	4871806	4872015	23125	CAMTA2
																												chr6	163766337	163766474	401282	DKFZp451B082			chr17	6414553	6414689	83394	PITPNM3
																												chr6	168349437	168349559	4301	MLLT4			chr17	7256776	7256914	147040	KCTD11
																												chr7	294662	294847	56975	FAM20C			chr17	8383739	8383877	4628	MYH10
																												chr7	297662	297805	56975	FAM20C			chr17	9019439	9019580	9423	NTN1
																												chr7	3465912	3466040	221935	SDK1			chr17	9081957	9082091	9423	NTN1
																												chr7	3625708	3625857	221935	SDK1			chr17	9548803	9548948	124739	USP43
																												chr7	5539929	5540056	80028	FBXL18			chr17	17712371	17712496	10743	RAI1
																												chr7	16345654	16345784	729920	ISPD			chr17	17859225	17859371	146691	TOM1L2
																												chr7	28635498	28635634	9586	CREB5			chr17	18134680	18134829	3996	LLGL1
																												chr7	32967677	32967841	441212	RP9P			chr17	18864909	18865061	125206	SLC5A10
																												chr7	33989675	33989832	168667	BMPER			chr17	19584537	19584685	146802	SLC47A2
																												chr7	44800159	44800271	83637	ZMIZ2			chr17	29040724	29040872	440423	SUZ12P1
																												chr7	47913796	47913958	168507	PKD1L1			chr17	30368720	30368842	114659	LRRC37B
																												chr7	69377018	69377155	26053	AUTS2			chr17	30368720	30368842	6458	SH3GL1P1
																												chr7	69923766	69923945	26053	AUTS2			chr17	36385782	36385944	440434	LOC440434
																												chr7	70679188	70679332	64409	WBSCR17			chr17	37072313	37072436	3927	LASP1
																												chr7	70720407	70720551	64409	WBSCR17			chr17	38247146	38247254	7067	THRA
																												chr7	71105961	71106099	64409	WBSCR17			chr17	38248094	38248289	7067	THRA
																												chr7	77935766	77935890	9863	MAGI2			chr17	40259770	40259883	79132	DHX58
																												chr7	83674535	83674664	10371	SEMA3A			chr17	40557238	40557456	284119	PTRF
																												chr7	106883145	106883297	10466	COG5			chr17	40814426	40814562	27175	TUBG2
																												chr7	110435762	110435881	83943	IMMP2L			chr17	41278230	41278379	10230	NBR2
																												chr7	119995433	119995566	3751	KCND2			chr17	41455963	41456123	100130581	LINC00910
																												chr7	120298842	120298956	3751	KCND2			chr17	42143369	42143501	124801	LSM12
																												chr7	131951359	131951472	91584	PLXNA4			chr17	42195720	42195914	10014	HDAC5
																												chr7	133559989	133560124	60412	EXOC4			chr17	42288046	42288191	7343	UBTF
																												chr7	139460105	139460236	28996	HIPK2			chr17	43224912	43225062	10614	HEXIM1
																												chr7	149499814	149499949	23145	SSPO			chr17	43225882	43226009	10614	HEXIM1
																												chr7	156326081	156326197	100506380	LINC01006			chr17	43324196	43324377	752	FMNL1
																												chr8	1249256	1249367	286083	LOC286083			chr17	44848474	44848618	7473	WNT3
																												chr8	22424309	22424496	10174	SORBS3			chr17	48586197	48586347	84073	MYCBPAP
																												chr8	27775312	27775448	286133	SCARA5			chr17	48703701	48703802	8913	CACNA1G
																												chr8	28344321	28344405	157574	FBXO16			chr17	55649126	55649277	124540	MSI2
																												chr8	37991193	37991330	9070	ASH2L			chr17	55734024	55734150	124540	MSI2
																												chr8	40573365	40573478	79698	ZMAT4			chr17	56409322	56409463	100506779	BZRAP1-AS1
																												chr8	43010946	43011087	138050	HGSNAT			chr17	60748952	60749137	9902	MRC2
																												chr8	50870376	50870525	54212	SNTG1			chr17	61743953	61744111	4215	MAP3K3
																												chr8	54640143	54640256	51606	ATP6V1H			chr17	61779310	61779453	729683	LOC729683
																												chr8	69672333	69672451	116328	C8orf34			chr17	62038857	62039010	6329	SCN4A
																												chr8	81618006	81618125	619279	ZNF704			chr17	62078332	62078467	92340	C17orf72
																												chr8	97660151	97660275	10404	CPQ			chr17	63199338	63199491	8787	RGS9
																												chr8	100760895	100761062	157680	VPS13B			chr17	63669213	63669356	201134	CEP112
																												chr8	125168353	125168466	157376	FER1L6-AS2			chr17	64579975	64580151	5578	PRKCA
																												chr8	133638543	133638662	23639	LRRC6			chr17	66331900	66332024	22901	ARSG
																												chr8	133921208	133921381	7038	TG			chr17	66452973	66453182	55062	WIPI1
																												chr8	141820880	141821017	5747	PTK2			chr17	66452973	66453182	5573	PRKAR1A
																												chr8	144613384	144613490	23144	ZC3H3			chr17	70464399	70464548	100499467	LINC00673
																												chr9	546346	546470	23189	KANK1			chr17	70587126	70587266	100499467	LINC00673
																												chr9	3416198	3416331	5991	RFX3			chr17	72745900	72746050	9368	SLC9A3R1
																												chr9	9829770	9829897	5789	PTPRD			chr17	72830521	72830663	54868	TMEM104
																												chr9	17481452	17481671	54875	CNTLN			chr17	73497617	73497758	57513	CASKIN2
																												chr9	33473548	33473679	65083	NOL6			chr17	73554229	73554370	3993	LLGL2
																												chr9	37024491	37024658	5079	PAX5			chr17	73586392	73586538	80022	MYO15B
																												chr9	37753782	37753933	158234	TRMT10B			chr17	73717741	73717870	3691	ITGB4
																												chr9	72245686	72245818	320	APBA1			chr17	74073052	74073182	8811	GALR2
																												chr9	86150602	86150724	257019	FRMD3			chr17	74143781	74143926	100507218	RNF157-AS1
																												chr9	88852348	88852495	389766	C9orf153			chr17	74143781	74143926	114804	RNF157
																												chr9	97082684	97082814	54754	NUTM2F			chr17	75277551	75277724	10801	2020-09-09
																												chr9	100389442	100389566	158427	TSTD2			chr17	75402015	75402131	10801	2020-09-09
																												chr9	100961947	100962079	55357	TBC1D2			chr17	75405529	75405658	10801	2020-09-09
																												chr9	101122136	101122245	9568	GABBR2			chr17	75417550	75417697	10801	2020-09-09
																												chr9	102807966	102808104	23071	ERP44			chr17	75417860	75417999	10801	2020-09-09
																												chr9	112689197	112689322	114299	PALM2			chr17	76355741	76355890	9021	SOCS3
																												chr9	112689197	112689322	445815	PALM2-AKAP2			chr17	76892845	76892978	/
																												chr9	114365932	114366073	652972	LRRC37A5P			chr17	76892845	76892978	7077	TIMP2
																												chr9	115805382	115805475	7539	ZFP37			chr17	76894360	76894503	/
																												chr9	119128873	119128977	5069	PAPPA			chr17	76894360	76894503	7077	TIMP2
																												chr9	119349270	119349384	23245	ASTN2			chr17	78756276	78756423	57521	RPTOR
																												chr9	124832492	124832606	158135	TTLL11			chr17	79094202	79094335	9625	AATK
																												chr9	129922999	129923116	9649	RALGPS1			chr17	79114643	79114829	9625	AATK
																												chr9	130489291	130489442	158248	TTC16			chr17	80193831	80194049	9123	SLC16A3
																												chr9	131642197	131642296	883	CCBL1			chr17	80194573	80194756	9123	SLC16A3
																												chr9	133762203	133762341	25	ABL1			chr17	80195138	80195402	9123	SLC16A3
																												chr9	134360885	134361029	84726	PRRC2B			chr17	80195558	80195790	9123	SLC16A3
																												chr9	139128683	139128789	169714	QSOX2			chr17	80981579	80981732	146712	B3GNTL1
																												chrUn_gl000218	40964	41050	/				chr18	13308095	13308250	753	LDLRAD4
																																			chr18	20829134	20829285	91768	CABLES1
																																			chr18	22929853	22930012	25925	ZNF521
																																			chr18	25755460	25755585	1000	CDH2
																																			chr18	32851638	32851782	100101467	ZSCAN30
																																			chr18	46459947	46460083	4092	SMAD7
																																			chr18	55431298	55431441	5205	ATP8B1
																																			chr18	77159230	77159401	4772	NFATC1
																																			chr18	77161165	77161379	4772	NFATC1
																																			chr18	77162076	77162209	4772	NFATC1
																																			chr18	77184118	77184252	4772	NFATC1
																																			chr18	77444917	77445043	9150	CTDP1
																																			chr19	536272	536423	997	CDC34
																																			chr19	577199	577395	682	BSG
																																			chr19	579496	579687	682	BSG
																																			chr19	580641	580785	682	BSG
																																			chr19	581323	581535	682	BSG
																																			chr19	641616	641798	27006	FGF22
																																			chr19	888748	888911	10025	MED16
																																			chr19	934638	934792	1820	ARID3A
																																			chr19	941870	942072	1820	ARID3A
																																			chr19	991495	991715	57418	WDR18
																																			chr19	1077836	1077974	23526	HMHA1
																																			chr19	1108205	1108406	22904	SBNO2
																																			chr19	1230791	1231069	255057	C19orf26
																																			chr19	1255333	1255467	90007	MIDN
																																			chr19	1257068	1257240	90007	MIDN
																																			chr19	1439642	1439790	6209	RPS15
																																			chr19	1633415	1633555	6929	TCF3
																																			chr19	1946009	1946184	1455	CSNK1G2
																																			chr19	1992904	1993100	55643	BTBD2
																																			chr19	2041950	2042091	2872	MKNK2
																																			chr19	2093540	2093773	126308	MOB3A
																																			chr19	3006342	3006485	7089	TLE2
																																			chr19	3104537	3104723	2767	GNA11
																																			chr19	3574233	3574392	10362	HMG20B
																																			chr19	3577348	3577492	10362	HMG20B
																																			chr19	3577516	3577660	10362	HMG20B
																																			chr19	3577707	3577863	10362	HMG20B
																																			chr19	3684011	3684136	23396	PIP5K1C
																																			chr19	3698298	3698446	23396	PIP5K1C
																																			chr19	3810799	3810969	23217	ZFR2
																																			chr19	4053828	4053964	51341	ZBTB7A
																																			chr19	4687094	4687240	91039	DPP9
																																			chr19	4712709	4712866	91039	DPP9
																																			chr19	6218988	6219160	4298	MLLT1
																																			chr19	8429568	8429706	51129	ANGPTL4
																																			chr19	10112817	10112968	50509	COL5A3
																																			chr19	10406822	10406970	7087	ICAM5
																																			chr19	10441077	10441207	125950	RAVER1
																																			chr19	11319692	11319820	57572	DOCK6
																																			chr19	11459210	11459349	126075	CCDC159
																																			chr19	11473006	11473210	64748	LPPR2
																																			chr19	12792185	12792373	1725	DHPS
																																			chr19	13135895	13136025	4784	NFIX
																																			chr19	13319655	13319785	773	CACNA1A
																																			chr19	15272198	15272349	4854	NOTCH3
																																			chr19	16484019	16484129	58513	EPS15L1
																																			chr19	17119212	17119359	27151	CPAMD8
																																			chr19	18260089	18260238	23031	MAST3
																																			chr19	18329123	18329273	5143	PDE4C
																																			chr19	18616215	18616367	8178	ELL
																																			chr19	19042912	19043084	9454	HOMER3
																																			chr19	29930927	29931078	284395	LOC284395
																																			chr19	34126472	34126610	64377	CHST8
																																			chr19	34193825	34193945	64377	CHST8
																																			chr19	34745470	34745621	9710	KIAA0355
																																			chr19	35521890	35522037	6324	SCN1B
																																			chr19	35530060	35530185	6324	SCN1B
																																			chr19	35613794	35613962	5349	FXYD3
																																			chr19	35617097	35617255	163175	LGI4
																																			chr19	35622670	35622817	163175	LGI4
																																			chr19	35979794	35979938	388533	KRTDAP
																																			chr19	36562760	36562894	284403	WDR62
																																			chr19	37307997	37308124	284408	ZNF790-AS1
																																			chr19	38134476	38134621	22835	ZFP30
																																			chr19	38702971	38703176	8193	DPF1
																																			chr19	39053418	39053577	6261	RYR1
																																			chr19	39140270	39140456	81	ACTN4
																																			chr19	39189562	39189729	81	ACTN4
																																			chr19	39226055	39226221	147968	CAPN12
																																			chr19	39330952	39331152	3191	HNRNPL
																																			chr19	39616520	39616662	10298	PAK4
																																			chr19	40739642	40739811	208	AKT2
																																			chr19	40744771	40744931	208	AKT2
																																			chr19	40746854	40747040	208	AKT2
																																			chr19	40917628	40917775	57716	PRX
																																			chr19	41255337	41255514	284325	C19orf54
																																			chr19	41711540	41711681	29785	CYP2S1
																																			chr19	41752435	41752547	558	AXL
																																			chr19	41836778	41836950	7040	TGFB1
																																			chr19	42910512	42910651	100996307	LIPE-AS1
																																			chr19	42910512	42910651	3991	LIPE
																																			chr19	42960060	42960195	100996307	LIPE-AS1
																																			chr19	43045880	43046046	100996307	LIPE-AS1
																																			chr19	44039192	44039397	284346	ZNF575
																																			chr19	44123377	44123544	126299	ZNF428
																																			chr19	45262101	45262261	602	BCL3
																																			chr19	45324321	45324462	4059,(587)
																																			chr19	45754873	45755010	57787	MARK4
																																			chr19	45801295	45801495	57787	MARK4
																																			chr19	46269197	46269356	147912	SIX5
																																			chr19	46271500	46271681	147912	SIX5
																																			chr19	46273066	46273230	1760	DMPK
																																			chr19	47040330	47040459	100506012	PPP5D1
																																			chr19	47213917	47214051	25865	PRKD2
																																			chr19	47505612	47505736	2909	ARHGAP35
																																			chr19	48127205	48127337	29998	GLTSCR1
																																			chr19	48204958	48205067	29998	GLTSCR1
																																			chr19	48656221	48656378	3978	LIG1
																																			chr19	49106294	49106431	54854	FAM83E
																																			chr19	49362107	49362301	57664	PLEKHA4
																																			chr19	49564803	49564954	4909	NTF4
																																			chr19	49607536	49607650	6625	SNRNP70
																																			chr19	49631087	49631237	8541	PPFIA3
																																			chr19	49669270	49669415	54795	TRPM4
																																			chr19	49935412	49935551	57030	SLC17A7
																																			chr19	50059446	50059634	51070	NOSIP
																																			chr19	50129255	50129437	57479	PRR12
																																			chr19	50375929	50376081	84335	AKT1S1
																																			chr19	50432857	50433018	22809	ATF5
																																			chr19	50432857	50433018	23636	NUP62
																																			chr19	50434252	50434403	22809	ATF5
																																			chr19	51303208	51303333	84798	C19orf48
																																			chr19	51377958	51378105	3817	KLK2
																																			chr19	51472163	51472355	5653	KLK6
																																			chr19	51482190	51482315	5650	KLK7
																																			chr19	51982403	51982589	729767	CEACAM18
																																			chr19	52197908	52198124	147650	SPACA6P
																																			chr19	52541943	52542089	9668	ZNF432
																																			chr19	54071754	54071905	55422	ZNF331
																																			chr19	54372211	54372361	91663	MYADM
																																			chr19	54651997	54652176	4849	CNOT3
																																			chr19	54656107	54656302	4849	CNOT3
																																			chr19	54971970	54972144	114823	LENG8
																																			chr19	54976206	54976350	148170	CDC42EP5
																																			chr19	55593100	55593249	54869	EPS8L1
																																			chr19	55749693	55749843	22870	PPP6R1
																																			chr19	55796198	55796348	84446	BRSK1
																																			chr19	55814222	55814389	84446	BRSK1
																																			chr19	55997918	55998058	57106	NAT14
																																			chr19	56001368	56001566	284297	SSC5D
																																			chr19	56002243	56002372	284297	SSC5D
																																			chr19	56164236	56164372	29903	CCDC106
																																			chr19	56170710	56170865	11338	U2AF2
																																			chr19	56628105	56628252	126208	ZNF787
																																			chr19	58095733	58095856	284307	ZIK1
																																			chr19	59074082	59074230	/
																																			chr19	59074082	59074230	7593	MZF1
																																			chr2	1731435	1731582	7837	PXDN
																																			chr2	15498763	15498910	51594	NBAS
																																			chr2	15700986	15701151	51594	NBAS
																																			chr2	16788395	16788546	81553	FAM49A
																																			chr2	17935751	17935894	348654	GEN1
																																			chr2	19557937	19558087	130497	OSR1
																																			chr2	20210093	20210232	4148	MATN3
																																			chr2	20825042	20825170	64342	HS1BP3
																																			chr2	23770727	23770852	114818	KLHL29
																																			chr2	23893107	23893300	114818	KLHL29
																																			chr2	24367354	24367476	375190	FAM228B
																																			chr2	24907194	24907341	8648	NCOA1
																																			chr2	25043628	25043769	109	ADCY3
																																			chr2	25043628	25043769	79172	CENPO
																																			chr2	25110223	25110335	109	ADCY3
																																			chr2	25213596	25213746	729723	DNAJC27-AS1
																																			chr2	25267858	25268005	22979	EFR3B
																																			chr2	25356455	25356605	22979	EFR3B
																																			chr2	25537345	25537495	1788	DNMT3A
																																			chr2	25706546	25706700	1838	DTNB
																																			chr2	26396747	26396894	150946	GAREML
																																			chr2	26536741	26536877	165082	GPR113
																																			chr2	26559240	26559380	165082	GPR113
																																			chr2	26689760	26689916	9381	OTOF
																																			chr2	26773495	26773645	9381	OTOF
																																			chr2	26808075	26808227	130106	CIB4
																																			chr2	26950846	26950965	3777	KCNK3
																																			chr2	27221041	27221217	22924	MAPRE3
																																			chr2	27274507	27274711	60509	AGBL5
																																			chr2	27360004	27360125	339779	C2orf53
																																			chr2	27484616	27484820	7781	SLC30A3
																																			chr2	27593624	27593744	9784	SNX17
																																			chr2	27598538	27598692	9784	SNX17
																																			chr2	27716764	27716911	64838	FNDC4
																																			chr2	27730065	27730212	2646	GCKR
																																			chr2	28382629	28382756	9577	BRE
																																			chr2	28450176	28450313	9577	BRE
																																			chr2	28454863	28455008	9577	BRE
																																			chr2	28517147	28517319	9577	BRE
																																			chr2	28535952	28536071	9577	BRE
																																			chr2	28615558	28615706	403150	FLJ31356
																																			chr2	28629690	28629839	2355	FOSL2
																																			chr2	28729047	28729182	151056	PLB1
																																			chr2	28803046	28803196	151056	PLB1
																																			chr2	28814303	28814429	151056	PLB1
																																			chr2	29126799	29126913	23160	WDR43
																																			chr2	29246298	29246474	165186	FAM179A
																																			chr2	29339331	29339462	79745	CLIP4
																																			chr2	29844330	29844463	238	ALK
																																			chr2	30454453	30454557	81606	LBH
																																			chr2	30996547	30996687	92291	CAPN13
																																			chr2	31274455	31274603	79623	GALNT14
																																			chr2	31336130	31336275	79623	GALNT14
																																			chr2	31626685	31626858	7498	XDH
																																			chr2	32171735	32171859	51072	MEMO1
																																			chr2	32234405	32234573	51072	MEMO1
																																			chr2	32256142	32256263	84661	DPY30
																																			chr2	32853195	32853355	55622	TTC27
																																			chr2	36788556	36788690	9637	FEZ2
																																			chr2	37423936	37424136	100505876	CEBPZ-AS1
																																			chr2	37898595	37898762	10602	CDC42EP3
																																			chr2	38398311	38398451	285154	CYP1B1-AS1
																																			chr2	38591777	38591918	64225	ATL2
																																			chr2	38597858	38598008	64225	ATL2
																																			chr2	39586715	39586837	8491	MAP4K3
																																			chr2	40226313	40226460	100128590	SLC8A1-AS1
																																			chr2	40275176	40275332	100128590	SLC8A1-AS1
																																			chr2	40306112	40306259	100128590	SLC8A1-AS1
																																			chr2	42282921	42283095	91461	PKDCC
																																			chr2	43764828	43764967	63892	THADA
																																			chr2	44071714	44071936	64241	ABCG8
																																			chr2	45879211	45879344	5581	PRKCE
																																			chr2	45879504	45879628	5581	PRKCE
																																			chr2	46061398	46061514	5581	PRKCE
																																			chr2	46076806	46076936	5581	PRKCE
																																			chr2	46231929	46232080	5581	PRKCE
																																			chr2	46534786	46534911	2034	EPAS1
																																			chr2	46770384	46770525	23433	RHOQ
																																			chr2	46926603	46926747	9655	SOCS5
																																			chr2	46940242	46940382	9655	SOCS5
																																			chr2	47142785	47143002	90411	MCFD2
																																			chr2	47231467	47231648	57217	TTC7A
																																			chr2	47276332	47276524	57217	TTC7A
																																			chr2	47290907	47291027	57217	TTC7A
																																			chr2	47402861	47403001	805	CALM2
																																			chr2	47656565	47656730	4436	MSH2
																																			chr2	48073272	48073434	80204	FBXO11
																																			chr2	48565639	48565759	3344	FOXN2
																																			chr2	48706147	48706293	129285	PPP1R21
																																			chr2	54194457	54194573	23198	PSME4
																																			chr2	54398242	54398383	98	ACYP2
																																			chr2	54405688	54405837	98	ACYP2
																																			chr2	54503954	54504098	98	ACYP2
																																			chr2	54715098	54715212	6711	SPTBN1
																																			chr2	54715220	54715363	6711	SPTBN1
																																			chr2	65540832	65540983	200734	SPRED2
																																			chr2	66659332	66659461	730198	MEIS1-AS3
																																			chr2	68694703	68694869	200558	APLF
																																			chr2	70239691	70239842	400960	PCBP1-AS1
																																			chr2	71205621	71205801	79998	ANKRD53
																																			chr2	71559331	71559494	27332	ZNF638
																																			chr2	71832678	71832814	8291	DYSF
																																			chr2	71883818	71883969	8291	DYSF
																																			chr2	72369220	72369351	56603	CYP26B1
																																			chr2	73310895	73311100	26056	RAB11FIP5
																																			chr2	73434593	73434743	344022	NOTO
																																			chr2	74568684	74568833	57835	SLC4A5
																																			chr2	97526420	97526625	54910	SEMA4C
																																			chr2	99068574	99068716	3631	INPP4A
																																			chr2	105681517	105681665	64965	MRPS9
																																			chr2	106361783	106361958	8440	NCK2
																																			chr2	109859845	109859984	344558	SH3RF3
																																			chr2	111563053	111563182	55289	ACOXL
																																			chr2	111563806	111563974	55289	ACOXL
																																			chr2	112704780	112704911	10461	MERTK
																																			chr2	114661251	114661402	10096	ACTR3
																																			chr2	115920565	115920713	57628	DPP10
																																			chr2	120128687	120128874	1622	DBI
																																			chr2	120302373	120302509	200373	PCDP1
																																			chr2	120980598	120980721	79134	TMEM185B
																																			chr2	121049746	121049913	5899	RALB
																																			chr2	121747058	121747209	2736	GLI2
																																			chr2	125279997	125280141	129684	CNTNAP5
																																			chr2	125448907	125449057	129684	CNTNAP5
																																			chr2	128393360	128393506	4648	MYO7B
																																			chr2	128399830	128399968	55679	LIMS2
																																			chr2	128407803	128407952	2840	GPR17
																																			chr2	128407803	128407952	55679	LIMS2
																																			chr2	128414752	128414898	55679	LIMS2
																																			chr2	128615578	128615715	5433	POLR2D
																																			chr2	131099281	131099403	84317	CCDC115
																																			chr2	131130696	131130874	26469	PTPN18
																																			chr2	133515655	133515759	344148	NCKAP5
																																			chr2	133708724	133708850	344148	NCKAP5
																																			chr2	135165656	135165810	4249	MGAT5
																																			chr2	135416504	135416655	81615	TMEM163
																																			chr2	139260543	139260680	339745	SPOPL
																																			chr2	152753099	152753203	785	CACNB4
																																			chr2	153310809	153310944	114793	FMNL2
																																			chr2	161304736	161304874	5937	RBMS1
																																			chr2	168046516	168046665	129446	XIRP2
																																			chr2	170716931	170717081	130507	UBR3
																																			chr2	178159697	178159822	100130691	LOC100130691
																																			chr2	226324605	226324782	57624	NYAP2
																																			chr2	231160489	231160625	11262	SP140
																																			chr2	232857079	232857191	129563	DIS3L2
																																			chr2	234912614	234912751	79054	TRPM8
																																			chr2	240149355	240149537	9759	HDAC4
																																			chr20	335010	335154	80023	NRSN2
																																			chr20	401421	401564	10616	RBCK1
																																			chr20	982020	982171	343637	RSPO4
																																			chr20	1293758	1293926	100528031	FKBP1A-SDCBP2
																																			chr20	1293758	1293926	27111	SDCBP2
																																			chr20	1470275	1470447	284759,(55423)
																																			chr20	2398946	2399060	343641	TGM6
																																			chr20	3064645	3064822	551	AVP
																																			chr20	3145274	3145432	9762	LZTS3
																																			chr20	3214093	3214218	83959	SLC4A11
																																			chr20	3270656	3270823	25943	C20orf194
																																			chr20	3673164	3673311	6614	SIGLEC1
																																			chr20	3780800	3780944	994	CDC25B
																																			chr20	3869493	3869647	80025	PANK2
																																			chr20	8428857	8429010	23236	PLCB1
																																			chr20	10549609	10549797	128710	SLX4IP
																																			chr20	13558239	13558383	55617	TASP1
																																			chr20	17537820	17537966	631	BFSP1
																																			chr20	20399629	20399780	57186	RALGAPA2
																																			chr20	21215766	21215907	55857	PLK1S1
																																			chr20	21493185	21493324	4821	NKX2-2
																																			chr20	23616870	23617074	1471	CST3
																																			chr20	25019488	25019692	84532	ACSS1
																																			chr20	25028722	25028839	84532	ACSS1
																																			chr20	25206654	25206790	955	ENTPD6
																																			chr20	25550039	25550216	22981	NINL
																																			chr20	31072050	31072215	140688	C20orf112
																																			chr20	31144427	31144574	140688	C20orf112
																																			chr20	31997773	31997906	6640	SNTA1
																																			chr20	32320010	32320157	84905	ZNF341
																																			chr20	32629986	32630176	22913	RALY
																																			chr20	32687479	32687617	8894	EIF2S2
																																			chr20	35385704	35385848	79980	DSN1
																																			chr20	36713434	36713558	58490	RPRD1B
																																			chr20	36869914	36870062	85449	KIAA1755
																																			chr20	43352168	43352317	8839	WISP2
																																			chr20	44455732	44455859	7125	TNNC2
																																			chr20	45717900	45718014	2139	EYA2
																																			chr20	46365379	46365519	55959	SULF2
																																			chr20	48912325	48912510	/
																																			chr20	56808772	56808935	55370	PPP4R1L
																																			chr20	57042264	57042406	164284	APCDD1L
																																			chr20	57267367	57267527	100534593	STX16-NPEPL1
																																			chr20	57267367	57267527	79716	NPEPL1
																																			chr20	57462044	57462185	2778	GNAS
																																			chr20	57879674	57879798	1908	EDN3
																																			chr20	60226772	60226923	1002	CDH4
																																			chr20	60254797	60254940	1002	CDH4
																																			chr20	60638879	60639019	6874	TAF4
																																			chr20	60752032	60752155	26039	SS18L1
																																			chr20	60882647	60882793	11047	ADRM1
																																			chr20	60927901	60927997	3911	LAMA5
																																			chr20	60933881	60934032	3911	LAMA5
																																			chr20	60999099	60999243	140893	RBBP8NL
																																			chr20	61364216	61364363	4923	NTSR1
																																			chr20	61437320	61437472	11054	OGFR
																																			chr20	61647741	61647859	63930	LOC63930
																																			chr20	61654710	61654848	63930	LOC63930
																																			chr20	61904615	61904750	55738	ARFGAP1
																																			chr20	62153094	62153277	79144	PPDPF
																																			chr20	62185670	62185786	79025	C20orf195
																																			chr20	62316572	62316742	100533107	RTEL1-TNFRSF6B
																																			chr20	62316572	62316742	51750	RTEL1
																																			chr20	62317645	62317842	100533107	RTEL1-TNFRSF6B
																																			chr20	62317645	62317842	51750	RTEL1
																																			chr20	62324354	62324509	100533107	RTEL1-TNFRSF6B
																																			chr20	62324354	62324509	51750	RTEL1
																																			chr20	62330931	62331068	10139	ARFRP1
																																			chr20	62366506	62366698	84619	ZGPAT
																																			chr20	62404810	62405003	140685	ZBTB46
																																			chr20	62435013	62435159	140685	ZBTB46
																																			chr20	62572690	62572817	54963	UCKL1
																																			chr20	62694973	62695092	6919	TCEA2
																																			chr20	62808966	62809114	4661	MYT1
																																			chr20	62903270	62903413	55251	PCMTD2
																																			chr21	9825717	9825994	100500862	MIR3648
																																			chr21	9826186	9826286	100500815	MIR3687
																																			chr21	22769710	22769907	4685	NCAM2
																																			chr21	27478239	27478388	351	APP
																																			chr21	32657271	32657416	7074	TIAM1
																																			chr21	34981032	34981178	9946	CRYZL1
																																			chr21	39810839	39810966	2078	ERG
																																			chr21	40999088	40999203	10317	B3GALT5
																																			chr21	41847308	41847450	1826	DSCAM
																																			chr21	42743734	42743881	4600	MX2
																																			chr21	43373692	43373823	25966	C2CD2
																																			chr21	43684180	43684321	9619	ABCG1
																																			chr21	44494777	44494906	875	CBS
																																			chr21	44896663	44896840	114038	LINC00313
																																			chr21	45458959	45459106	7109	TRAPPC10
																																			chr21	45649525	45649674	23308	ICOSLG
																																			chr21	45654030	45654224	23308	ICOSLG
																																			chr21	45821918	45822049	7226	TRPM2
																																			chr21	46237002	46237165	6612	SUMO3
																																			chr21	46319065	46319214	3689	ITGB2
																																			chr21	46376431	46376576	85395	FAM207A
																																			chr21	46380038	46380225	85395	FAM207A
																																			chr21	46389303	46389446	85395	FAM207A
																																			chr21	46413620	46413770	727699	LINC00163
																																			chr21	46706779	46706922	23275	POFUT2
																																			chr21	46828390	46828578	100874236	COL18A1-AS2
																																			chr21	46828390	46828578	80781	COL18A1
																																			chr21	46829606	46829747	100874236	COL18A1-AS2
																																			chr21	46829606	46829747	80781	COL18A1
																																			chr21	46927195	46927342	80781	COL18A1
																																			chr21	46929635	46929777	80781	COL18A1
																																			chr21	47419194	47419401	1291	COL6A1
																																			chr21	47547898	47548034	1292	COL6A2
																																			chr21	47684850	47685001	8888	MCM3AP
																																			chr21	47744486	47744636	5116	PCNT
																																			chr21	47973729	47973821	23181	DIP2A
																																			chr22	18327502	18327648	57553	MICAL3
																																			chr22	18495675	18495815	57553	MICAL3
																																			chr22	19131744	19131865	8220	DGCR14
																																			chr22	19136931	19137083	2928	GSC2
																																			chr22	19189904	19190011	8218	CLTCL1
																																			chr22	19388350	19388566	7290	HIRA
																																			chr22	19512534	19512673	7122	CLDN5
																																			chr22	19808631	19808764	54584	GNB1L
																																			chr22	19864940	19865091	10587	TXNRD2
																																			chr22	19867633	19867827	10587	TXNRD2
																																			chr22	19870486	19870613	10587	TXNRD2
																																			chr22	19871783	19871916	10587	TXNRD2
																																			chr22	19876491	19876637	10587	TXNRD2
																																			chr22	19883458	19883598	10587	TXNRD2
																																			chr22	19888596	19888749	10587	TXNRD2
																																			chr22	19930889	19931036	1312	COMT
																																			chr22	19938020	19938171	1312	COMT
																																			chr22	19942901	19943047	1312	COMT
																																			chr22	19971819	19971992	421	ARVCF
																																			chr22	19998351	19998563	421	ARVCF
																																			chr22	20008015	20008179	128989	TANGO2
																																			chr22	20009816	20009901	128989	TANGO2
																																			chr22	20012329	20012499	128989	TANGO2
																																			chr22	20025875	20026047	128989	TANGO2
																																			chr22	20119313	20119479	29801	ZDHHC8
																																			chr22	20123633	20123799	29801	ZDHHC8
																																			chr22	20125501	20125744	29801	ZDHHC8
																																			chr22	20190887	20191105	284865	LOC284865
																																			chr22	20195294	20195448	150197	LINC00896
																																			chr22	20232130	20232266	65078	RTN4R
																																			chr22	20241071	20241219	65078	RTN4R
																																			chr22	20779708	20779856	91179	SCARF2
																																			chr22	20782902	20783053	91179	SCARF2
																																			chr22	20785140	20785318	91179	SCARF2
																																			chr22	20786188	20786395	91179	SCARF2
																																			chr22	20812076	20812223	84861	KLHL22
																																			chr22	20862005	20862159	51586	MED15
																																			chr22	20870841	20870975	51586	MED15
																																			chr22	20884891	20885024	51586	MED15
																																			chr22	20885918	20886212	51586	MED15
																																			chr22	20905524	20905680	51586	MED15
																																			chr22	20920938	20921089	51586	MED15
																																			chr22	20921888	20922132	51586	MED15
																																			chr22	20925258	20925412	51586	MED15
																																			chr22	20936850	20936986	51586	MED15
																																			chr22	21147046	21147195	5297	PI4KA
																																			chr22	21168805	21168940	5297	PI4KA
																																			chr22	21223319	21223477	9342	SNAP29
																																			chr22	21223653	21223785	9342	SNAP29
																																			chr22	21227927	21228071	9342	SNAP29
																																			chr22	21232151	21232275	9342	SNAP29
																																			chr22	21319641	21319813	150209	AIFM3
																																			chr22	21321726	21321865	150209	AIFM3
																																			chr22	21327660	21327917	150209	AIFM3
																																			chr22	21351574	21351710	8216	LZTR1
																																			chr22	21355665	21355794	80764	THAP7
																																			chr22	21356642	21356770	439931	THAP7-AS1
																																			chr22	21366413	21366557	113691	TUBA3FP
																																			chr22	21375900	21376071	9127	P2RX6
																																			chr22	21403106	21403254	/
																																			chr22	21799739	21799925	23119	HIC2
																																			chr22	21910523	21910708	7332	UBE2L3
																																			chr22	21918611	21918757	7332	UBE2L3
																																			chr22	21921615	21921764	7332	UBE2L3
																																			chr22	21927091	21927217	7332	UBE2L3
																																			chr22	21927262	21927510	7332	UBE2L3
																																			chr22	21933027	21933173	7332	UBE2L3
																																			chr22	21935749	21935900	7332	UBE2L3
																																			chr22	21974910	21975030	7332	UBE2L3
																																			chr22	21982845	21982980	150223	YDJC
																																			chr22	21983138	21983286	150223	YDJC
																																			chr22	25537763	25537890	85379	KIAA1671
																																			chr22	30124189	30124334	164633	CABP7
																																			chr22	31494869	31494984	6525	SMTN
																																			chr22	31500198	31500339	6525	SMTN
																																			chr22	31570519	31570667	91445	RNF185
																																			chr22	38328676	38328812	85377	MICALL1
																																			chr22	42394879	42395028	164684	WBP2NL
																																			chr22	43003627	43003779	84271	POLDIP3
																																			chr22	43738708	43738826	80274	SCUBE1
																																			chr22	44228264	44228407	25830	SULT4A1
																																			chr22	44602933	44603079	64098	PARVG
																																			chr22	45097590	45097733	55615	PRR5
																																			chr22	45981558	45981699	2192	FBLN1
																																			chr22	46368217	46368357	7477	WNT7B
																																			chr22	47092784	47092911	64781	CERK
																																			chr22	48886093	48886276	25817	FAM19A5
																																			chr22	48925537	48925684	25817	FAM19A5
																																			chr22	50022468	50022615	348645	C22orf34
																																			chr22	50033642	50033800	348645	C22orf34
																																			chr22	50045928	50046070	348645	C22orf34
																																			chr22	50170509	50170649	23774	BRD1
																																			chr22	50209510	50209655	23774	BRD1
																																			chr22	50449253	50449414	400935	IL17REL
																																			chr22	50449815	50449966	400935	IL17REL
																																			chr22	50541421	50541572	54456	MOV10L1
																																			chr22	50586802	50586982	54456	MOV10L1
																																			chr22	50629287	50629488	80305	TRABD
																																			chr22	50657796	50657941	85378	TUBGCP6
																																			chr22	50686438	50686587	83933	HDAC10
																																			chr22	50714630	50714961	23654	PLXNB2
																																			chr22	50725791	50725993	23654	PLXNB2
																																			chr22	50735263	50735411	23654	PLXNB2
																																			chr22	50738414	50738608	23654	PLXNB2
																																			chr22	50742488	50742643	23654	PLXNB2
																																			chr22	50765011	50765182	414918	DENND6B
																																			chr22	50874740	50874914	9701	PPP6R2
																																			chr22	50879966	50880100	9701	PPP6R2
																																			chr22	50881686	50881848	9701	PPP6R2
																																			chr22	50920800	50921001	79924	ADM2
																																			chr22	50967751	50968043	1890	TYMP
																																			chr22	50969002	50969232	440836	ODF3B
																																			chr22	50969933	50970145	440836	ODF3B
																																			chr22	51001082	51001232	644186	SYCE3
																																			chr22	51014232	51014364	1375	CPT1B
																																			chr22	51014232	51014364	386593	CHKB-CPT1B
																																			chr22	51016395	51016535	1375	CPT1B
																																			chr22	51016395	51016535	386593	CHKB-CPT1B
																																			chr22	51020472	51020610	1120	CHKB
																																			chr22	51020472	51020610	386593	CHKB-CPT1B
																																			chr22	51065605	51065829	410	ARSA
																																			chr22	51135801	51135942	85358	SHANK3
																																			chr22	51136013	51136283	85358	SHANK3
																																			chr22	51153799	51153950	85358	SHANK3
																																			chr22	51158266	51158404	85358	SHANK3
																																			chr22	51160223	51160360	85358	SHANK3
																																			chr22	51169340	51169543	85358	SHANK3
																																			chr3	8399211	8399350	100288428	LMCD1-AS1
																																			chr3	9177545	9177727	9901	SRGAP3
																																			chr3	9811349	9811499	8536	CAMK1
																																			chr3	10184309	10184465	7428	VHL
																																			chr3	10362254	10362404	6396	SEC13
																																			chr3	11592694	11592835	10533	ATG7
																																			chr3	15114522	15114695	64145	ZFYVE20
																																			chr3	16419394	16419567	23180	RFTN1
																																			chr3	24393140	24393271	7068	THRB
																																			chr3	31836161	31836305	114884	OSBPL10
																																			chr3	32195017	32195224	23171	GPD1L
																																			chr3	33105390	33105525	2720	GLB1
																																			chr3	37953126	37953272	10217	CTDSPL
																																			chr3	38159560	38159703	9940	DLEC1
																																			chr3	38607024	38607151	6331	SCN5A
																																			chr3	41589543	41589686	54986	ULK4
																																			chr3	42140489	42140645	22906	TRAK1
																																			chr3	43420304	43420445	55129	ANO10
																																			chr3	43432009	43432152	55129	ANO10
																																			chr3	51378643	51378768	1795	DOCK3
																																			chr3	52269318	52269449	11344	TWF2
																																			chr3	53218868	53218980	5580	PRKCD
																																			chr3	54903898	54904047	55799	CACNA2D3
																																			chr3	56790754	56790870	50650	ARHGEF3
																																			chr3	108408848	108408980	9666	DZIP3
																																			chr3	112998093	112998211	91653	BOC
																																			chr3	119076008	119076140	57514	ARHGAP31
																																			chr3	122804513	122804629	10954	PDIA5
																																			chr3	123121064	123121211	111	ADCY5
																																			chr3	124860132	124860263	84561	SLC12A8
																																			chr3	126713937	126714083	5361	PLXNA1
																																			chr3	127700272	127700415	166348	KBTBD12
																																			chr3	128500324	128500458	7879	RAB7A
																																			chr3	129042856	129042997	339942	H1FX-AS1
																																			chr3	129283973	129284127	23129	PLXND1
																																			chr3	133107943	133108082	66000	TMEM108
																																			chr3	133491297	133491446	7018	TF
																																			chr3	133613132	133613263	51560	RAB6B
																																			chr3	134202844	134202997	25847	ANAPC13
																																			chr3	137737459	137737587	51208	CLDN18
																																			chr3	138080156	138080296	22808	MRAS
																																			chr3	141148001	141148177	253461	ZBTB38
																																			chr3	142322430	142322575	5357	PLS1
																																			chr3	156877436	156877587	57018,(4171)
																																			chr3	157292096	157292223	152078	C3orf55
																																			chr3	158921404	158921548	100505385	IQCJ-SCHIP1
																																			chr3	158921404	158921548	654502	IQCJ
																																			chr3	171014110	171014260	23043	TNIK
																																			chr3	171107902	171108061	23043	TNIK
																																			chr3	171760012	171760179	64778	FNDC3B
																																			chr3	171760859	171761023	64778	FNDC3B
																																			chr3	177300050	177300197	100505566	LINC00578
																																			chr3	182687760	182687910	54165	DCUN1D1
																																			chr3	183882855	183883004	1857	DVL3
																																			chr3	185257381	185257517	200879	LIPH
																																			chr3	188178833	188178972	4026	LPP
																																			chr3	194342212	194342346	93109	TMEM44
																																			chr3	197687222	197687367	89782	LMLN
																																			chr4	746135	746285	10336	PCGF3
																																			chr4	1238020	1238167	1487	CTBP1
																																			chr4	1827259	1827403	3954	LETM1
																																			chr4	2253366	2253512	10608	MXD4
																																			chr4	2481470	2481618	6047	RNF4
																																			chr4	2686358	2686475	8603	FAM193A
																																			chr4	2819292	2819452	6452	SH3BP2
																																			chr4	2847019	2847164	118	ADD1
																																			chr4	6958697	6958826	57533	TBC1D14
																																			chr4	7813093	7813341	60312	AFAP1
																																			chr4	7813352	7813571	60312	AFAP1
																																			chr4	21456906	21457056	80333	KCNIP4
																																			chr4	37447740	37447849	57495	KIAA1239
																																			chr4	37589841	37589959	55286	C4orf19
																																			chr4	81122676	81122838	56978	PRDM8
																																			chr4	87943005	87943142	4299	AFF1
																																			chr4	93738440	93738581	2895	GRID2
																																			chr4	114373494	114373617	817	CAMK2D
																																			chr4	159761159	159761323	57600	FNIP2
																																			chr5	171260	171427	153478	PLEKHG4B
																																			chr5	323105	323287	57491	AHRR
																																			chr5	373577	373702	57491	AHRR
																																			chr5	375437	375564	57491	AHRR
																																			chr5	391468	391631	57491	AHRR
																																			chr5	429699	429847	57491	AHRR
																																			chr5	828422	828579	79844	ZDHHC11
																																			chr5	1020804	1020951	85409	NKD2
																																			chr5	1507133	1507282	79888	LPCAT1
																																			chr5	1522457	1522591	79888	LPCAT1
																																			chr5	5251832	5251969	170690	ADAMTS16
																																			chr5	7882929	7883046	4552	MTRR
																																			chr5	10569741	10569870	651746	ANKRD33B
																																			chr5	11414088	11414216	1501	CTNND2
																																			chr5	14168953	14169089	7204	TRIO
																																			chr5	14269183	14269350	7204	TRIO
																																			chr5	14379953	14380100	7204	TRIO
																																			chr5	14449158	14449301	7204	TRIO
																																			chr5	14711644	14711837	56172	ANKH
																																			chr5	15612718	15612864	23194	FBXL7
																																			chr5	16161345	16161469	441061	2020-03-11
																																			chr5	21495503	21495644	728411	GUSBP1
																																			chr5	34657112	34657246	26064	RAI14
																																			chr5	34753707	34753841	26064	RAI14
																																			chr5	41868003	41868150	5019	OXCT1
																																			chr5	43627615	43627753	23530	NNT
																																			chr5	111683701	111683848	64097	EPB41L4A
																																			chr5	122848521	122848660	1456	CSNK1G3
																																			chr5	136784402	136784548	6695	SPOCK1
																																			chr5	140307807	140307933	56135	PCDHAC1
																																			chr5	140307807	140307933	56136	PCDHA13
																																			chr5	140307807	140307933	56137	PCDHA12
																																			chr5	140307807	140307933	56138	PCDHA11
																																			chr5	140307807	140307933	56139	PCDHA10
																																			chr5	140307807	140307933	56140	PCDHA8
																																			chr5	140307807	140307933	56141	PCDHA7
																																			chr5	140307807	140307933	56142	PCDHA6
																																			chr5	140307807	140307933	56143	PCDHA5
																																			chr5	140307807	140307933	56144	PCDHA4
																																			chr5	140307807	140307933	56145	PCDHA3
																																			chr5	140307807	140307933	56146	PCDHA2
																																			chr5	140307807	140307933	56147	PCDHA1
																																			chr5	140307807	140307933	9752	PCDHA9
																																			chr5	141021098	141021247	89848	FCHSD1
																																			chr5	142192105	142192259	23092	ARHGAP26
																																			chr5	142594372	142594510	23092	ARHGAP26
																																			chr5	151137936	151138061	475	ATOX1
																																			chr5	167225441	167225606	57451	TENM2
																																			chr5	167605252	167605392	57451	TENM2
																																			chr5	167671509	167671671	57451	TENM2
																																			chr5	168244053	168244204	6586	SLIT3
																																			chr5	168447730	168447876	6586	SLIT3
																																			chr5	176814822	176814981	6569	SLC34A1
																																			chr5	176871450	176871585	340037	PRR7-AS1
																																			chr5	176900323	176900441	1627	DBN1
																																			chr5	177434088	177434186	653316	FAM153C
																																			chr5	177811777	177811945	91522	COL23A1
																																			chr5	177814100	177814237	91522	COL23A1
																																			chr5	177881660	177881808	91522	COL23A1
																																			chr5	178631744	178631876	9509	ADAMTS2
																																			chr5	179004693	179004841	80230	RUFY1
																																			chr5	179169666	179169807	9794	MAML1
																																			chr5	179761808	179761952	9945	GFPT2
																																			chr6	34985667	34985781	23294	ANKS1A
																																			chr6	35057321	35057511	23294	ANKS1A
																																			chr6	36236259	36236413	285848	PNPLA1
																																			chr6	36237649	36237803	285848	PNPLA1
																																			chr6	36794705	36794849	57699	CPNE5
																																			chr6	37631935	37632074	266727	MDGA1
																																			chr6	39016949	39017084	2740	GLP1R
																																			chr6	39523007	39523180	221458	KIF6
																																			chr6	39829616	39829758	23500	DAAM2
																																			chr6	41691408	41691538	7942	TFEB
																																			chr6	41776548	41776693	25862	USP49
																																			chr6	43088119	43088269	5754	PTK7
																																			chr6	43242455	43242603	84630	TTBK1
																																			chr6	43616693	43616803	221421	RSPH9
																																			chr6	43738423	43738567	7422	VEGFA
																																			chr6	44258669	44258823	202500	TCTE1
																																			chr6	52423467	52423631	9697	TRAM2
																																			chr6	70079337	70079478	577	BAI3
																																			chr6	74230175	74230358	1915	EEF1A1
																																			chr6	74230382	74230578	1915	EEF1A1
																																			chr6	82955105	82955242	25998	IBTK
																																			chr6	86324714	86324865	10492	SYNCRIP
																																			chr6	108042078	108042224	256380	SCML4
																																			chr6	110480016	110480167	8936	WASF1
																																			chr6	111454423	111454539	117247	SLC16A10
																																			chr6	112518344	112518518	3910	LAMA4
																																			chr6	117003340	117003485	3841	KPNA5
																																			chr6	125283317	125283461	7955	STL
																																			chr6	125475791	125475927	7164	TPD52L1
																																			chr6	131176974	131177111	2037	EPB41L2
																																			chr6	131384212	131384373	2037	EPB41L2
																																			chr6	138200147	138200296	7128	TNFAIP3
																																			chr6	146232536	146232661	257218	SHPRH
																																			chr6	151076854	151076994	57480	PLEKHG1
																																			chr6	151314896	151315052	25902	MTHFD1L
																																			chr6	157468702	157468848	57492	ARID1B
																																			chr6	157519689	157519838	57492	ARID1B
																																			chr6	157978000	157978190	79683	ZDHHC14
																																			chr6	159182971	159183115	94120	SYTL3
																																			chr6	160639925	160640110	6582	SLC22A2
																																			chr6	166986378	166986502	6196	RPS6KA2
																																			chr6	168227204	168227330	653483	MLLT4-AS1
																																			chr6	170699970	170700139	84498	FAM120B
																																			chr7	222683	222814	56975	FAM20C
																																			chr7	228764	228868	56975	FAM20C
																																			chr7	231167	231377	56975	FAM20C
																																			chr7	560600	560730	/
																																			chr7	561141	561321	/
																																			chr7	642143	642361	5575	PRKAR1B
																																			chr7	675052	675199	5575	PRKAR1B
																																			chr7	862622	862777	23353	SUN1
																																			chr7	1008718	1008888	90639	COX19
																																			chr7	1056867	1056999	84310	C7orf50
																																			chr7	1075902	1076050	84310	C7orf50
																																			chr7	1099030	1099253	84310	C7orf50
																																			chr7	1099503	1099680	84310	C7orf50
																																			chr7	1121048	1121199	84310	C7orf50
																																			chr7	1156951	1157015	84310	C7orf50
																																			chr7	1486361	1486494	79778	MICALL2
																																			chr7	1488395	1488552	79778	MICALL2
																																			chr7	1573004	1573141	7975	MAFK
																																			chr7	1932571	1932712	8379	MAD1L1
																																			chr7	1981605	1981753	8379	MAD1L1
																																			chr7	2262265	2262398	8379	MAD1L1
																																			chr7	2284122	2284267	4521	NUDT1
																																			chr7	2284293	2284414	4521	NUDT1
																																			chr7	2458097	2458243	55501	CHST12
																																			chr7	2564244	2564394	3955	LFNG
																																			chr7	2689471	2689654	80727	TTYH3
																																			chr7	2883332	2883479	2768	GNA12
																																			chr7	4942169	4942320	221938	MMD2
																																			chr7	5389232	5389435	84629,(27320)
																																			chr7	5422001	5422152	84629,(27320)
																																			chr7	5637899	5638046	6624	FSCN1
																																			chr7	6429325	6429458	5879	RAC1
																																			chr7	6570486	6570633	392862	GRID2IP
																																			chr7	6655659	6655794	54753	ZNF853
																																			chr7	13945849	13945990	2115	ETV1
																																			chr7	15392679	15392815	392636	AGMO
																																			chr7	15460655	15460795	392636	AGMO
																																			chr7	18214728	18214861	9734	HDAC9
																																			chr7	18365439	18365586	9734	HDAC9
																																			chr7	22392575	22392705	9771	RAPGEF5
																																			chr7	24747056	24747207	1687	DFNA5
																																			chr7	27208733	27208925	100534589	HOXA10-HOXA9
																																			chr7	27208733	27208925	100874323	HOXA-AS4
																																			chr7	27218191	27218311	100534589	HOXA10-HOXA9
																																			chr7	27218191	27218311	3206	HOXA10
																																			chr7	28995241	28995377	9865	TRIL
																																			chr7	36241094	36241211	80820	EEPD1
																																			chr7	36244831	36245005	80820	EEPD1
																																			chr7	36908192	36908355	9844	ELMO1
																																			chr7	44119601	44119736	27434	POLM
																																			chr7	44291902	44292037	816	CAMK2B
																																			chr7	45618829	45618978	107	ADCY1
																																			chr7	47431645	47431796	64759	TNS3
																																			chr7	47512524	47512637	64759	TNS3
																																			chr7	50708829	50708964	2887	GRB10
																																			chr7	50849977	50850125	2887	GRB10
																																			chr7	55543133	55543257	81552	VOPP1
																																			chr7	56042787	56042937	2631	GBAS
																																			chr7	65219126	65219236	441242	LOC441242
																																			chr7	65219126	65219236	643253	CCT6P1
																																			chr7	70987146	70987273	64409	WBSCR17
																																			chr7	72141858	72141981	441250	TYW1B
																																			chr7	73636111	73636307	7462	LAT2
																																			chr7	73933989	73934138	9569	GTF2IRD1
																																			chr7	75226669	75226807	3092	HIP1
																																			chr7	75577654	75577797	5447	POR
																																			chr7	94289112	94289242	23089	PEG10
																																			chr7	96650814	96651018	1749	DLX5
																																			chr7	97946869	97947061	55971	BAIAP2L1
																																			chr7	99002427	99002604	11333	PDAP1
																																			chr7	99006012	99006173	11333	PDAP1
																																			chr7	99047926	99048077	100526740	ATP5J2-PTCD1
																																			chr7	99047926	99048077	10898	CPSF4
																																			chr7	100224154	100224301	7036	TFR2
																																			chr7	100797781	100797923	1174	AP1S1
																																			chr7	101917419	101917591	1523	CUX1
																																			chr7	108210441	108210658	4189	DNAJB9
																																			chr7	121961267	121961450	93664	CADPS2
																																			chr7	126616322	126616434	2918	GRM8
																																			chr7	128579324	128579465	3663	IRF5
																																			chr7	129993072	129993216	93979	CPA5
																																			chr7	130851308	130851470	4289	MKLN1
																																			chr7	133530497	133530642	60412	EXOC4
																																			chr7	134556749	134556897	800	CALD1
																																			chr7	136648420	136648569	1129	CHRM2
																																			chr7	136648420	136648569	349160	LOC349160
																																			chr7	136650114	136650277	1129	CHRM2
																																			chr7	136650114	136650277	349160	LOC349160
																																			chr7	137592873	137593003	64764	CREB3L2
																																			chr7	137664131	137664245	64764	CREB3L2
																																			chr7	138635630	138635779	57670	KIAA1549
																																			chr7	139214250	139214420	154790	CLEC2L
																																			chr7	139674144	139674244	6916	TBXAS1
																																			chr7	140098017	140098144	84255	SLC37A3
																																			chr7	140488428	140488571	673	BRAF
																																			chr7	142565269	142565418	2051	EPHB6
																																			chr7	150790695	150790834	116988	AGAP3
																																			chr7	150793336	150793455	116988	AGAP3
																																			chr7	150972511	150972650	6604	SMARCD3
																																			chr7	155600326	155600471	6469	SHH
																																			chr7	157940218	157940282	5799	PTPRN2
																																			chr7	157944034	157944196	5799	PTPRN2
																																			chr7	158856010	158856151	7434	VIPR2
																																			chr8	1829504	1829660	9639	ARHGEF10
																																			chr8	6462747	6462895	79648	MCPH1
																																			chr8	8744367	8744506	9258	MFHAS1
																																			chr8	11702627	11702796	1508	CTSB
																																			chr8	11703093	11703340	1508	CTSB
																																			chr8	11704569	11704666	1508	CTSB
																																			chr8	11705157	11705336	1508	CTSB
																																			chr8	11705545	11705669	1508	CTSB
																																			chr8	11706502	11706670	1508	CTSB
																																			chr8	11708306	11708492	1508	CTSB
																																			chr8	11710089	11710208	1508	CTSB
																																			chr8	11710751	11711024	1508	CTSB
																																			chr8	22079286	22079423	9796	PHYHIP
																																			chr8	22422605	22422747	10174	SORBS3
																																			chr8	28209063	28209175	55893	ZNF395
																																			chr8	30416028	30416169	11030	RBPMS
																																			chr8	40494826	40494979	79698	ZMAT4
																																			chr8	41908748	41908896	7994	KAT6A
																																			chr8	61626629	61626769	55636	CHD7
																																			chr8	68044380	68044523	79848	CSPP1
																																			chr8	69723340	69723467	116328	C8orf34
																																			chr8	69869311	69869473	/
																																			chr8	70687984	70688134	81796	SLCO5A1
																																			chr8	81076330	81076469	7163	TPD52
																																			chr8	94507280	94507446	642924	LINC00535
																																			chr8	96459263	96459414	/
																																			chr8	98798786	98798933	55353	LAPTM4B
																																			chr8	99573033	99573177	6788	STK3
																																			chr8	101315245	101315396	25897	RNF19A
																																			chr8	103126304	103126418	83988	NCALD
																																			chr8	103395479	103395653	51366	UBR5
																																			chr8	124286240	124286368	/
																																			chr8	124286240	124286368	11244	ZHX1
																																			chr8	125565602	125565729	9788	MTSS1
																																			chr8	125617754	125617904	9788	MTSS1
																																			chr8	129034751	129034899	5820	PVT1
																																			chr8	133809441	133809576	51105	PHF20L1
																																			chr8	142368093	142368229	2843	GPR20
																																			chr8	143349910	143350036	203062	TSNARE1
																																			chr8	143561245	143561371	575	BAI1
																																			chr8	143743267	143743410	8629	JRK
																																			chr8	143816936	143817065	51337	THEM6
																																			chr8	144553330	144553470	23144	ZC3H3
																																			chr8	144574504	144574619	23144	ZC3H3
																																			chr8	144643072	144643223	79792	GSDMD
																																			chr8	144815194	144815364	100616318	MIR4664
																																			chr8	144815194	144815364	286077	FAM83H
																																			chr8	144917853	144917987	340371	NRBP2
																																			chr8	144950902	144951072	83481	EPPK1
																																			chr8	145046620	145046763	5339	PLEC
																																			chr8	145638095	145638226	55630	SLC39A4
																																			chr8	145638236	145638493	55630	SLC39A4
																																			chr8	145753251	145753382	414919	C8orf82
																																			chr8	146033956	146034094	340385	ZNF517
																																			chr8	146066262	146066400	7553	ZNF7
																																			chr8	146175901	146176045	7564	ZNF16
																																			chr9	19126953	19127105	123	PLIN2
																																			chr9	33138933	33139117	2683	B4GALT1
																																			chr9	37081625	37081773	/
																																			chr9	38065275	38065448	6461	SHB
																																			chr9	71431232	71431396	8395	PIP5K1B
																																			chr9	73002675	73002818	687	KLF9
																																			chr9	73197030	73197173	80036	TRPM3
																																			chr9	78507348	78507489	5125	PCSK5
																																			chr9	86563139	86563319	84267	C9orf64
																																			chr9	91059861	91059992	10927	SPIN1
																																			chr9	92325920	92326105	100129066	UNQ6494
																																			chr9	96275856	96276030	23196	FAM120A
																																			chr9	102668980	102669119	55014	STX17
																																			chr9	112761237	112761365	445815	PALM2-AKAP2
																																			chr9	115143656	115143792	84263	HSDL2
																																			chr9	116242846	116243040	5998	RGS3
																																			chr9	116354513	116354656	5998	RGS3
																																			chr9	116358280	116358431	5998	RGS3
																																			chr9	117007195	117007343	85301	COL27A1
																																			chr9	127019958	127020148	10783	NEK6
																																			chr9	127656351	127656502	2800	GOLGA1
																																			chr9	130492824	130492963	158248	TTC16
																																			chr9	130599908	130600032	2022	ENG
																																			chr9	130660140	130660287	30815	ST6GALNAC6
																																			chr9	132969003	132969134	23413	NCS1
																																			chr9	133762352	133762476	25	ABL1
																																			chr9	135985813	135985935	5900	RALGDS
																																			chr9	136728303	136728450	7410	VAV2
																																			chr9	137234357	137234494	6256	RXRA
																																			chr9	137258660	137258801	6256	RXRA
																																			chr9	137629074	137629239	1289	COL5A1
																																			chr9	139238785	139238929	26086	GPSM1
																																			chr9	139873345	139873508	5730	PTGDS
																																			chr9	140772780	140772928	774	CACNA1B
																																			chr9	140854709	140854858	774	CACNA1B
																																			chrUn_gl000219	86393	86519	/
																																			chrUn_gl000220	117825	125422	/
																																			chrUn_gl000220	125824	126332	/
																																			chrX	40005288	40005422	54880	BCOR
																																			chrX	152960032	152960198	6535	SLC6A8
[truncated: 4 more columns]
