# Supplementary material for: Active demethylation upregulates CD147 expression promoting non-small cell lung cancer invasion and metastasis
Source: Oncogene. 2022 Feb 7;41(12):1780–94. doi: 10.1038/s41388-022-02213-0 (PMC8933279; doi:10.1038/s41388-022-02213-0)
Supplement: Supplementary file 9 — Supplementary Table 2 [file 41388_2022_2213_MOESM9_ESM.xlsx]

## Sheet: Sheet1
Supplementary Table 2: The information of the NSCLC patients used in Fig.1.
	Sex	Age (year)	Smoking status	Histology	Primary tumor (T) /size (cm)	Reginoal lymph nodes (N)	Distant metastasis (M)	TNM Stage
case 1	male	64	Yes	Adenocarcinoma	T2a / 4.0	N1	M0	IIB	Fig. 1 A
case 2	male	76	Yes	Squamous cell carcinoma	T3 / 6.0	N2	M0	IIIB
case 3	male	55	Yes	Large cell lung cancer	T3 / 5.8	N0	M0	IIB
case 4	female	73	No	Adenocarcinoma	T2a / 3.4	N2	M0	IIIA
case 5	male	65	Yes	Squamous cell carcinoma	T1c / 2.7	N2	M0	IIIA	Fig. 1 B-D
case 6	male	60	Yes	Squamous cell carcinoma	T2b / 4.1	N1	M0	IIB
case 7	male	64	Yes	Squamous cell carcinoma	T4 / 6.1	N2	M0	IIIB
case 8	male	45	Yes	Adenocarcinoma	T1c / 2.5	N2	M0	IIIA
case 9	female	74	No	Adenocarcinoma	T2a / 3.1	N0	M0	IB
case 10	female	68	No	Adenocarcinoma	T2a / 2.4	N0	M0	IB
case 11	female	61	No	Adenocarcinoma	T2b / 4.4	N1	M0	IIB
case 12	female	55	No	Adenocarcinoma	T1c / 3.0	N2	M0	IIIA
case 13	male	56	Yes	Adenocarcinoma	T1b / 1.8	N2	M0	IIIA
case 14	male	58	Yes	Squamous cell carcinoma	T3 / 5.5	N1	M0	IIIA
