# Supplementary material for: Active demethylation upregulates CD147 expression promoting non-small cell lung cancer invasion and metastasis
Source: Oncogene. 2022 Feb 7;41(12):1780–94. doi: 10.1038/s41388-022-02213-0 (PMC8933279; doi:10.1038/s41388-022-02213-0)
Supplement: Supplementary file 10 — Supplementary Table 3 [file 41388_2022_2213_MOESM10_ESM.xlsx]

## Sheet: Supplementary Table 3
Supplementary Table 3. Clinicopathologic characteristics of CD147 methylation levels in NSCLC patients’ plasma cfDNA.
Factors	Patients	2-ΔΔCt	P value
	Number (%)	(mean ± SD)
Sex			0.482
male	33 (71.74%)	0.53 ± 0.25
female	13 (28.26%)	0.48 ± 0.15
Age (year)
<60	25 (54.35%)	0.57 ± 0.24	0.1
≥60	21 (45.65%)	0.46 ± 0.19
Smoking status
Never-smoker	16 (34.78%)	0.51 ± 0.21	0.753
<30 *	19 (41.30%)	0.51 ± 0.26
≥30	11 (23.91%)	0.54 ± 0.22
Tumor size (cm)
<3	23 (50.00%)	0.59 ± 0.21	0.028
≥3	23 (50.00%)	0.44 ± 0.22
Lymphatic metastasis
No	22 (47.83%)	0.60 ± 0.19	0.014
Yes	24 (52.17%)	0.44 ± 0.23
TNM Stage
I and II	19 (41.30%)	0.64 ± 0.21	0.002
III and IV	27 (58.70%)	0.43 ± 0.20
Bold values indicate statistical significant (P < 0.05)
* pack-years
