# Supplementary material for: Active demethylation upregulates CD147 expression promoting non-small cell lung cancer invasion and metastasis
Source: Oncogene. 2022 Feb 7;41(12):1780–94. doi: 10.1038/s41388-022-02213-0 (PMC8933279; doi:10.1038/s41388-022-02213-0)
Supplement: Supplementary file 11 — Supplementary Table 4 [file 41388_2022_2213_MOESM11_ESM.xlsx]

## Sheet: Supplementary Table 1
Supplementary Table 4. List of oligonucleotide primers and guide RNAs used in this study.
Primer name	Primer sequences
Sequences of primers used in ChIP
CD147P-F	CCGTTTCCTAGCAACGCCG
CD147P-R	GATTCCTATTCCTCGCCGGT
Sequences of primers used in BGS analysis
CD147P-F	GCGGCTGGGTAATATATTTTTAATGTTTTAATTTT
CD147P-R	AACAACACAAACAACACAACCACCATAATT
Sequences of primers used in real-time quantitative RT-PCR
CD147-F	TCGCGCTGCTGGGCACC
CD147-R	TGGCGCTGTCATTCAAGGA
Sequences of primers used in methylation PCR
CD147M-F	AAGGCAGAGATGTGCGTCTC
CD147M-R	CTTTCAAAGTTGCAATGAGCG
CD147U-F	AGTGTGTGTGTGTGTGGAGTTT
CD147U-R	ACCACTATAAAAAACAACAAA
Sequences of sgRNA target sites used in the construction of sgRNA expression plasmids. Red color highlighted PAM region, which should be omitted in sgRNA oligo synthesis.
sgCD147-1	CCGTTTCCTAGCAACGCCGGAGG
sgCD147-2	TTCCGTAGCGTGAGCCTGCCTGG
sgCD147-3	AGCGTGTGCGCGCGTGCGCACGG
sgCD147-4	TCGCCCCGCCCCCGAGATGATGG
sgCD147-5	TATAGCGGCCGCGGGCGGCGAGG
sgCD147-6	ACCGGCGAGGAATAGGAATCGGG
Sequences of primers used in enrichment of methylated DNA
CD147PM-F	CGCTCATTGCAACTTTGAAAG
CD147PM-R	CTTTCAAAGTTGCAATGAGCG
Silencing RNAs (siRNA) used in this study
DNMT3A	Santa Cruz Biotechnology, Inc. sc-90457
Tet1	Santa Cruz Biotechnology, Inc. sc-37757
